# Supplementary material for: Physiological assessment of the psychological flow state using wearable devices
Source: Sci Rep. 2025 Apr 7;15:11839. doi: 10.1038/s41598-025-95647-x (PMC11977251; doi:10.1038/s41598-025-95647-x)
Supplement: Supplementary file 1 — Supplementary Material 1 [file 41598_2025_95647_MOESM1_ESM.zip]

Archive with 170 entries (169 files):
- Supplementary/
- Supplementary/aggregate.py
- Supplementary/boxplot_alpha_ch1_closed.png
- Supplementary/boxplot_alpha_ch1_open.png
- Supplementary/boxplot_alpha_ch2_closed.png
- Supplementary/boxplot_alpha_ch2_open.png
- Supplementary/boxplot_alpha_ch3_closed.png
- Supplementary/boxplot_alpha_ch3_open.png
- Supplementary/boxplot_alpha_ch4_closed.png
- Supplementary/boxplot_alpha_ch4_open.png
- Supplementary/boxplot_beta_ch1_closed.png
- Supplementary/boxplot_beta_ch1_open.png
- Supplementary/boxplot_beta_ch2_closed.png
- Supplementary/boxplot_beta_ch2_open.png
- Supplementary/boxplot_beta_ch3_closed.png
- Supplementary/boxplot_beta_ch3_open.png
- Supplementary/boxplot_beta_ch4_closed.png
- Supplementary/boxplot_beta_ch4_open.png
- Supplementary/boxplot_delta_ch1_closed.png
- Supplementary/boxplot_delta_ch1_open.png
- Supplementary/boxplot_delta_ch2_closed.png
- Supplementary/boxplot_delta_ch2_open.png
- Supplementary/boxplot_delta_ch3_closed.png
- Supplementary/boxplot_delta_ch3_open.png
- Supplementary/boxplot_delta_ch4_closed.png
- Supplementary/boxplot_delta_ch4_open.png
- Supplementary/boxplot_theta_ch1_closed.png
- Supplementary/boxplot_theta_ch1_open.png
- Supplementary/boxplot_theta_ch2_closed.png
- Supplementary/boxplot_theta_ch2_open.png
- Supplementary/boxplot_theta_ch3_closed.png
- Supplementary/boxplot_theta_ch3_open.png
- Supplementary/boxplot_theta_ch4_closed.png
- Supplementary/boxplot_theta_ch4_open.png
- Supplementary/EEG_freq.py
- Supplementary/EEG_freq_2.py
- Supplementary/EEG_ICA.py
- Supplementary/EEG_ICA_2.py
- Supplementary/EEG_ICA_artifacts.py
- Supplementary/EEG_results.xlsx
- Supplementary/extract_data.py
- Supplementary/hossz.py
- Supplementary/hrv.py
- Supplementary/QQplot_10ch3_open_theta_theta_boredom - ch3_open_theta_theta_flow.png
- Supplementary/QQplot_10ch3_open_theta_theta_boredom - ch3_open_theta_theta_frustration.png
- Supplementary/QQplot_10ch3_open_theta_theta_flow - ch3_open_theta_theta_frustration.png
- Supplementary/QQplot_11ch3_open_alpha_alpha_boredom - ch3_open_alpha_alpha_flow.png
- Supplementary/QQplot_11ch3_open_alpha_alpha_boredom - ch3_open_alpha_alpha_frustration.png
- Supplementary/QQplot_11ch3_open_alpha_alpha_flow - ch3_open_alpha_alpha_frustration.png
- Supplementary/QQplot_12ch3_open_beta_beta_boredom - ch3_open_beta_beta_flow.png
- Supplementary/QQplot_12ch3_open_beta_beta_boredom - ch3_open_beta_beta_frustration.png
- Supplementary/QQplot_12ch3_open_beta_beta_flow - ch3_open_beta_beta_frustration.png
- Supplementary/QQplot_13ch4_open_delta_delta_boredom - ch4_open_delta_delta_flow.png
- Supplementary/QQplot_13ch4_open_delta_delta_boredom - ch4_open_delta_delta_frustration.png
- Supplementary/QQplot_13ch4_open_delta_delta_flow - ch4_open_delta_delta_frustration.png
- Supplementary/QQplot_14ch4_open_theta_theta_boredom - ch4_open_theta_theta_flow.png
- Supplementary/QQplot_14ch4_open_theta_theta_boredom - ch4_open_theta_theta_frustration.png
- Supplementary/QQplot_14ch4_open_theta_theta_flow - ch4_open_theta_theta_frustration.png
- Supplementary/QQplot_15ch4_open_alpha_alpha_boredom - ch4_open_alpha_alpha_flow.png
- Supplementary/QQplot_15ch4_open_alpha_alpha_boredom - ch4_open_alpha_alpha_frustration.png
- Supplementary/QQplot_15ch4_open_alpha_alpha_flow - ch4_open_alpha_alpha_frustration.png
- Supplementary/QQplot_16ch4_open_beta_beta_boredom - ch4_open_beta_beta_flow.png
- Supplementary/QQplot_16ch4_open_beta_beta_boredom - ch4_open_beta_beta_frustration.png
- Supplementary/QQplot_16ch4_open_beta_beta_flow - ch4_open_beta_beta_frustration.png
- Supplementary/QQplot_17ch1_closed_delta_delta_boredom - ch1_closed_delta_delta_flow.png
- Supplementary/QQplot_17ch1_closed_delta_delta_boredom - ch1_closed_delta_delta_frustration.png
- Supplementary/QQplot_17ch1_closed_delta_delta_flow - ch1_closed_delta_delta_frustration.png
- Supplementary/QQplot_18ch1_closed_theta_theta_boredom - ch1_closed_theta_theta_flow.png
- Supplementary/QQplot_18ch1_closed_theta_theta_boredom - ch1_closed_theta_theta_frustration.png
- Supplementary/QQplot_18ch1_closed_theta_theta_flow - ch1_closed_theta_theta_frustration.png
- Supplementary/QQplot_19ch1_closed_alpha_alpha_boredom - ch1_closed_alpha_alpha_flow.png
- Supplementary/QQplot_19ch1_closed_alpha_alpha_boredom - ch1_closed_alpha_alpha_frustration.png
- Supplementary/QQplot_19ch1_closed_alpha_alpha_flow - ch1_closed_alpha_alpha_frustration.png
- Supplementary/QQplot_1Acc_std_boredom - Acc_std_flow.png
- Supplementary/QQplot_1Acc_std_boredom - Acc_std_frustration.png
- Supplementary/QQplot_1Acc_std_flow - Acc_std_frustration.png
- Supplementary/QQplot_1ch1_open_delta_delta_boredom - ch1_open_delta_delta_flow.png
- Supplementary/QQplot_1ch1_open_delta_delta_boredom - ch1_open_delta_delta_frustration.png
- Supplementary/QQplot_1ch1_open_delta_delta_flow - ch1_open_delta_delta_frustration.png
- Supplementary/QQplot_1GSR_boredom - GSR_flow.png
- Supplementary/QQplot_1GSR_boredom - GSR_frustration.png
- Supplementary/QQplot_1GSR_flow - GSR_frustration.png
- Supplementary/QQplot_1Gyro_std_boredom - Gyro_std_flow.png
- Supplementary/QQplot_1Gyro_std_boredom - Gyro_std_frustration.png
- Supplementary/QQplot_1Gyro_std_flow - Gyro_std_frustration.png
- Supplementary/QQplot_1HR_boredom - HR_flow.png
- Supplementary/QQplot_1HR_boredom - HR_frustration.png
- Supplementary/QQplot_1HR_flow - HR_frustration.png
- Supplementary/QQplot_1SPO2_boredom - SPO2_flow.png
- Supplementary/QQplot_1SPO2_boredom - SPO2_frustration.png
- Supplementary/QQplot_1SPO2_flow - SPO2_frustration.png
- Supplementary/QQplot_20ch1_closed_beta_beta_boredom - ch1_closed_beta_beta_flow.png
- Supplementary/QQplot_20ch1_closed_beta_beta_boredom - ch1_closed_beta_beta_frustration.png
- Supplementary/QQplot_20ch1_closed_beta_beta_flow - ch1_closed_beta_beta_frustration.png
- Supplementary/QQplot_21ch2_closed_delta_delta_boredom - ch2_closed_delta_delta_flow.png
- Supplementary/QQplot_21ch2_closed_delta_delta_boredom - ch2_closed_delta_delta_frustration.png
- Supplementary/QQplot_21ch2_closed_delta_delta_flow - ch2_closed_delta_delta_frustration.png
- Supplementary/QQplot_22ch2_closed_theta_theta_boredom - ch2_closed_theta_theta_flow.png
- Supplementary/QQplot_22ch2_closed_theta_theta_boredom - ch2_closed_theta_theta_frustration.png
- Supplementary/QQplot_22ch2_closed_theta_theta_flow - ch2_closed_theta_theta_frustration.png
- Supplementary/QQplot_23ch2_closed_alpha_alpha_boredom - ch2_closed_alpha_alpha_flow.png
- Supplementary/QQplot_23ch2_closed_alpha_alpha_boredom - ch2_closed_alpha_alpha_frustration.png
- Supplementary/QQplot_23ch2_closed_alpha_alpha_flow - ch2_closed_alpha_alpha_frustration.png
- Supplementary/QQplot_24ch2_closed_beta_beta_boredom - ch2_closed_beta_beta_flow.png
- Supplementary/QQplot_24ch2_closed_beta_beta_boredom - ch2_closed_beta_beta_frustration.png
- Supplementary/QQplot_24ch2_closed_beta_beta_flow - ch2_closed_beta_beta_frustration.png
- Supplementary/QQplot_25ch3_closed_delta_delta_boredom - ch3_closed_delta_delta_flow.png
- Supplementary/QQplot_25ch3_closed_delta_delta_boredom - ch3_closed_delta_delta_frustration.png
- Supplementary/QQplot_25ch3_closed_delta_delta_flow - ch3_closed_delta_delta_frustration.png
- Supplementary/QQplot_26ch3_closed_theta_theta_boredom - ch3_closed_theta_theta_flow.png
- Supplementary/QQplot_26ch3_closed_theta_theta_boredom - ch3_closed_theta_theta_frustration.png
- Supplementary/QQplot_26ch3_closed_theta_theta_flow - ch3_closed_theta_theta_frustration.png
- Supplementary/QQplot_27ch3_closed_alpha_alpha_boredom - ch3_closed_alpha_alpha_flow.png
- Supplementary/QQplot_27ch3_closed_alpha_alpha_boredom - ch3_closed_alpha_alpha_frustration.png
- Supplementary/QQplot_27ch3_closed_alpha_alpha_flow - ch3_closed_alpha_alpha_frustration.png
- Supplementary/QQplot_28ch3_closed_beta_beta_boredom - ch3_closed_beta_beta_flow.png
- Supplementary/QQplot_28ch3_closed_beta_beta_boredom - ch3_closed_beta_beta_frustration.png
- Supplementary/QQplot_28ch3_closed_beta_beta_flow - ch3_closed_beta_beta_frustration.png
- Supplementary/QQplot_29ch4_closed_delta_delta_boredom - ch4_closed_delta_delta_flow.png
- Supplementary/QQplot_29ch4_closed_delta_delta_boredom - ch4_closed_delta_delta_frustration.png
- Supplementary/QQplot_29ch4_closed_delta_delta_flow - ch4_closed_delta_delta_frustration.png
- Supplementary/QQplot_2Acc_std_SD_boredom - Acc_std_SD_flow.png
- Supplementary/QQplot_2Acc_std_SD_boredom - Acc_std_SD_frustration.png
- Supplementary/QQplot_2Acc_std_SD_flow - Acc_std_SD_frustration.png
- Supplementary/QQplot_2ch1_open_theta_theta_boredom - ch1_open_theta_theta_flow.png
- Supplementary/QQplot_2ch1_open_theta_theta_boredom - ch1_open_theta_theta_frustration.png
- Supplementary/QQplot_2ch1_open_theta_theta_flow - ch1_open_theta_theta_frustration.png
- Supplementary/QQplot_2GSR_SD_boredom - GSR_SD_flow.png
- Supplementary/QQplot_2GSR_SD_boredom - GSR_SD_frustration.png
- Supplementary/QQplot_2GSR_SD_flow - GSR_SD_frustration.png
- Supplementary/QQplot_2Gyro_std_SD_boredom - Gyro_std_SD_flow.png
- Supplementary/QQplot_2Gyro_std_SD_boredom - Gyro_std_SD_frustration.png
- Supplementary/QQplot_2Gyro_std_SD_flow - Gyro_std_SD_frustration.png
- Supplementary/QQplot_2HR_SD_boredom - HR_SD_flow.png
- Supplementary/QQplot_2HR_SD_boredom - HR_SD_frustration.png
- Supplementary/QQplot_2HR_SD_flow - HR_SD_frustration.png
- Supplementary/QQplot_2SPO2_SD_boredom - SPO2_SD_flow.png
- Supplementary/QQplot_2SPO2_SD_boredom - SPO2_SD_frustration.png
- Supplementary/QQplot_2SPO2_SD_flow - SPO2_SD_frustration.png
- Supplementary/QQplot_30ch4_closed_theta_theta_boredom - ch4_closed_theta_theta_flow.png
- Supplementary/QQplot_30ch4_closed_theta_theta_boredom - ch4_closed_theta_theta_frustration.png
- Supplementary/QQplot_30ch4_closed_theta_theta_flow - ch4_closed_theta_theta_frustration.png
- Supplementary/QQplot_31ch4_closed_alpha_alpha_boredom - ch4_closed_alpha_alpha_flow.png
- Supplementary/QQplot_31ch4_closed_alpha_alpha_boredom - ch4_closed_alpha_alpha_frustration.png
- Supplementary/QQplot_31ch4_closed_alpha_alpha_flow - ch4_closed_alpha_alpha_frustration.png
- Supplementary/QQplot_32ch4_closed_beta_beta_boredom - ch4_closed_beta_beta_flow.png
- Supplementary/QQplot_32ch4_closed_beta_beta_boredom - ch4_closed_beta_beta_frustration.png
- Supplementary/QQplot_32ch4_closed_beta_beta_flow - ch4_closed_beta_beta_frustration.png
- Supplementary/QQplot_3ch1_open_alpha_alpha_boredom - ch1_open_alpha_alpha_flow.png
- Supplementary/QQplot_3ch1_open_alpha_alpha_boredom - ch1_open_alpha_alpha_frustration.png
- Supplementary/QQplot_3ch1_open_alpha_alpha_flow - ch1_open_alpha_alpha_frustration.png
- Supplementary/QQplot_4ch1_open_beta_beta_boredom - ch1_open_beta_beta_flow.png
- Supplementary/QQplot_4ch1_open_beta_beta_boredom - ch1_open_beta_beta_frustration.png
- Supplementary/QQplot_4ch1_open_beta_beta_flow - ch1_open_beta_beta_frustration.png
- Supplementary/QQplot_5ch2_open_delta_delta_boredom - ch2_open_delta_delta_flow.png
- Supplementary/QQplot_5ch2_open_delta_delta_boredom - ch2_open_delta_delta_frustration.png
- Supplementary/QQplot_5ch2_open_delta_delta_flow - ch2_open_delta_delta_frustration.png
- Supplementary/QQplot_6ch2_open_theta_theta_boredom - ch2_open_theta_theta_flow.png
- Supplementary/QQplot_6ch2_open_theta_theta_boredom - ch2_open_theta_theta_frustration.png
- Supplementary/QQplot_6ch2_open_theta_theta_flow - ch2_open_theta_theta_frustration.png
- Supplementary/QQplot_7ch2_open_alpha_alpha_boredom - ch2_open_alpha_alpha_flow.png
- Supplementary/QQplot_7ch2_open_alpha_alpha_boredom - ch2_open_alpha_alpha_frustration.png
- Supplementary/QQplot_7ch2_open_alpha_alpha_flow - ch2_open_alpha_alpha_frustration.png
- Supplementary/QQplot_8ch2_open_beta_beta_boredom - ch2_open_beta_beta_flow.png
- Supplementary/QQplot_8ch2_open_beta_beta_boredom - ch2_open_beta_beta_frustration.png
- Supplementary/QQplot_8ch2_open_beta_beta_flow - ch2_open_beta_beta_frustration.png
- Supplementary/QQplot_9ch3_open_delta_delta_boredom - ch3_open_delta_delta_flow.png
- Supplementary/QQplot_9ch3_open_delta_delta_boredom - ch3_open_delta_delta_frustration.png
- Supplementary/QQplot_9ch3_open_delta_delta_flow - ch3_open_delta_delta_frustration.png
- Supplementary/results_other_vars.xlsx
