# Supplementary material for: Physiological assessment of the psychological flow state using wearable devices
Source: Sci Rep. 2025 Apr 7;15:11839. doi: 10.1038/s41598-025-95647-x (PMC11977251; doi:10.1038/s41598-025-95647-x)
Supplement: Supplementary file 1 — Supplementary Material 1 [file 41598_2025_95647_MOESM1_ESM.zip › Supplementary/aggregate.py]

import csv
import numpy as np
import matplotlib.pyplot as plt

HR_avg_boredom = np.loadtxt("HR_avg_boredom.csv", delimiter=';')
HR_avg_flow = np.loadtxt("HR_avg_flow.csv", delimiter=';')
HR_avg_frustration = np.loadtxt("HR_avg_frustration.csv", delimiter=';')

HR_std_boredom = np.loadtxt("HR_std_boredom.csv", delimiter=';')
HR_std_flow = np.loadtxt("HR_std_flow.csv", delimiter=';')
HR_std_frustration = np.loadtxt("HR_std_frustration.csv", delimiter=';')

SpO2_avg_boredom = np.loadtxt("SpO2_avg_boredom.csv", delimiter=';')
SpO2_avg_flow = np.loadtxt("SpO2_avg_flow.csv", delimiter=';')
SpO2_avg_frustration = np.loadtxt("SpO2_avg_frustration.csv", delimiter=';')

SpO2_std_boredom = np.loadtxt("SpO2_std_boredom.csv", delimiter=';')
SpO2_std_flow = np.loadtxt("SpO2_std_flow.csv", delimiter=';')
SpO2_std_frustration = np.loadtxt("SpO2_std_frustration.csv", delimiter=';')

f = open('grand_average.csv', 'w', newline='')
writer = csv.writer(f, delimiter=';')

# Delete bad trials
bad_trials_HR = [20]
bad_trials_SpO2 = []
HR_avg_boredom = np.delete(HR_avg_boredom, bad_trials_HR, axis=0)
HR_std_boredom = np.delete(HR_std_boredom, bad_trials_HR, axis=0)
SpO2_avg_boredom = np.delete(SpO2_avg_boredom, bad_trials_SpO2, axis=0)
SpO2_std_boredom = np.delete(SpO2_std_boredom, bad_trials_SpO2, axis=0)

bad_trials_HR = [2, 11, 20]
bad_trials_SpO2 = [3, 11, 21]
HR_avg_flow = np.delete(HR_avg_flow, bad_trials_HR, axis=0)
HR_std_flow = np.delete(HR_std_flow, bad_trials_HR, axis=0)
SpO2_avg_flow = np.delete(SpO2_avg_flow, bad_trials_SpO2, axis=0)
SpO2_std_flow = np.delete(SpO2_std_flow, bad_trials_SpO2, axis=0)
# print(SpO2_avg_flow)
# print(SpO2_std_flow)

bad_trials_HR = [21]
bad_trials_SpO2 = [2, 21]
HR_avg_frustration = np.delete(HR_avg_frustration, bad_trials_HR, axis=0)
HR_std_frustration = np.delete(HR_std_frustration, bad_trials_HR, axis=0)
SpO2_avg_frustration = np.delete(SpO2_avg_frustration, bad_trials_SpO2, axis=0)
SpO2_std_frustration = np.delete(SpO2_std_frustration, bad_trials_SpO2, axis=0)

# fig, (ax1, ax2, ax3) = plt.subplots(1, 3)
# ax1.plot(HR_avg_boredom.T)
# ax2.plot(HR_avg_flow.T)
# ax3.plot(HR_avg_frustration.T)
# plt.show()

# fig2, (ax1, ax2, ax3) = plt.subplots(1, 3)
# ax1.plot(HR_std_boredom.T)
# ax2.plot(HR_std_flow.T)
# ax3.plot(HR_std_frustration.T)
# plt.show()

# fig3, (ax1, ax2, ax3) = plt.subplots(1, 3)
# ax1.plot(SpO2_avg_boredom.T)
# ax2.plot(SpO2_avg_flow.T)
# ax3.plot(SpO2_avg_frustration.T)
# plt.show()
#
# fig4, (ax1, ax2, ax3) = plt.subplots(1, 3)
# ax1.plot(SpO2_std_boredom.T)
# ax2.plot(SpO2_std_flow.T)
# ax3.plot(SpO2_std_frustration.T)
# plt.show()

# HR_avg_boredom = ((HR_avg_boredom - np.tile(HR_avg_boredom[:, 1], (10, 1)).T)/np.tile(HR_avg_boredom[:, 1], (10, 1)).T)
# HR_avg_flow = ((HR_avg_flow - np.tile(HR_avg_flow[:, 1], (10, 1)).T)/np.tile(HR_avg_flow[:, 1], (10, 1)).T)
# HR_avg_frustration = ((HR_avg_frustration - np.tile(HR_avg_frustration[:, 1], (10, 1)).T)/np.tile(HR_avg_frustration[:, 1], (10, 1)).T)
# plt.plot(100*HR_avg_boredom.mean(axis=0))
# plt.plot(100*HR_avg_flow.mean(axis=0))
# plt.plot(100*HR_avg_frustration.mean(axis=0))
# plt.show()

# fig1, (ax1, ax2, ax3) = plt.subplots(1, 3)
# ax1.plot()
# ax2.plot()
# ax3.plot()
# plt.show()

# fig2, (ax1, ax2, ax3) = plt.subplots(1, 3)
# ax1.plot(SpO2_avg_boredom.T)
# ax2.plot(SpO2_avg_flow.T)
# ax3.plot(SpO2_avg_frustration.T)
# plt.plot()

HR_avg_avg = np.zeros((HR_avg_boredom.shape[1], 3))
HR_avg_avg[:, 0] = np.mean(HR_avg_boredom, axis=0)
HR_avg_avg[:, 1] = np.mean(HR_avg_flow, axis=0)
HR_avg_avg[:, 2] = np.mean(HR_avg_frustration, axis=0)

writer.writerows(HR_avg_avg)
writer.writerows("\n")

HR_avg_std = np.zeros((HR_avg_boredom.shape[1], 3))
HR_avg_std[:, 0] = np.std(HR_avg_boredom, axis=0)
HR_avg_std[:, 1] = np.std(HR_avg_flow, axis=0)
HR_avg_std[:, 2] = np.std(HR_avg_frustration, axis=0)

writer.writerows(HR_avg_std)
writer.writerows("\n")

HR_std_avg = np.zeros((HR_std_boredom.shape[1], 3))
HR_std_avg[:, 0] = np.mean(HR_std_boredom, axis=0)
HR_std_avg[:, 1] = np.mean(HR_std_flow, axis=0)
HR_std_avg[:, 2] = np.mean(HR_std_frustration, axis=0)

writer.writerows(HR_std_avg)
writer.writerows("\n")

HR_std_std = np.zeros((HR_std_boredom.shape[1], 3))
HR_std_std[:, 0] = np.std(HR_std_boredom, axis=0)
HR_std_std[:, 1] = np.std(HR_std_flow, axis=0)
HR_std_std[:, 2] = np.std(HR_std_frustration, axis=0)

writer.writerows(HR_std_std)
writer.writerows("\n")

SpO2_avg_avg = np.zeros((SpO2_avg_boredom.shape[1], 3))
SpO2_avg_avg[:, 0] = np.mean(SpO2_avg_boredom, axis=0)
SpO2_avg_avg[:, 1] = np.mean(SpO2_avg_flow, axis=0)
SpO2_avg_avg[:, 2] = np.mean(SpO2_avg_frustration, axis=0)

writer.writerows(SpO2_avg_avg)
writer.writerows("\n")

SpO2_avg_std = np.zeros((SpO2_avg_boredom.shape[1], 3))
SpO2_avg_std[:, 0] = np.std(SpO2_avg_boredom, axis=0)
SpO2_avg_std[:, 1] = np.std(SpO2_avg_flow, axis=0)
SpO2_avg_std[:, 2] = np.std(SpO2_avg_frustration, axis=0)

writer.writerows(SpO2_avg_std)
writer.writerows("\n")

SpO2_std_avg = np.zeros((SpO2_std_boredom.shape[1], 3))
SpO2_std_avg[:, 0] = np.mean(SpO2_std_boredom, axis=0)
SpO2_std_avg[:, 1] = np.mean(SpO2_std_flow, axis=0)
SpO2_std_avg[:, 2] = np.mean(SpO2_std_frustration, axis=0)

writer.writerows(SpO2_std_avg)
writer.writerows("\n")

SpO2_std_std = np.zeros((SpO2_std_boredom.shape[1], 3))
SpO2_std_std[:, 0] = np.std(SpO2_std_boredom, axis=0)
SpO2_std_std[:, 1] = np.std(SpO2_std_flow, axis=0)
SpO2_std_std[:, 2] = np.std(SpO2_std_frustration, axis=0)

writer.writerows(SpO2_std_std)
writer.writerows("\n")

# fig, axs = plt.subplots(2, 2)
# axs[0, 0].plot(HR_avg_avg)
# axs[1, 0].plot(HR_avg_std)
# axs[0, 1].plot(HR_std_avg)
# axs[1, 1].plot(HR_std_std)
# plt.show()

# fig2, axs = plt.subplots(2, 2)
# axs[0, 0].plot(SpO2_avg_avg)
# axs[1, 0].plot(SpO2_avg_std)
# axs[0, 1].plot(SpO2_std_avg)
# axs[1, 1].plot(SpO2_std_std)
# plt.show()

ACC_ARC_std_abs_avg = np.zeros((10, 3))
Gyro_ARC_std_abs_avg = np.zeros((10, 3))
ACC_ARB_std_abs_avg = np.zeros((10, 3))
Gyro_ARB_std_abs_avg = np.zeros((10, 3))

ACC_ARC_std_abs_std = np.zeros((10, 3))
Gyro_ARC_std_abs_std = np.zeros((10, 3))
ACC_ARB_std_abs_std = np.zeros((10, 3))
Gyro_ARB_std_abs_std = np.zeros((10, 3))

ACC_ARC_std_abs_boredom = np.loadtxt("ACC_ARC_std_boredom.csv", delimiter=';')
Gyro_ARC_std_abs_boredom = np.loadtxt("Gyro_ARC_std_boredom.csv", delimiter=';')
ACC_ARB_std_abs_boredom = np.loadtxt("ACC_ARB_std_boredom.csv", delimiter=';')
Gyro_ARB_std_abs_boredom = np.loadtxt("Gyro_ARB_std_boredom.csv", delimiter=';')

# Delete bad trials
bad_trials_ACC_ARC = []
bad_trials_Gyro_ARC = []
bad_trials_ACC_ARB = [0, 20]
bad_trials_Gyro_ARB = [0, 20]
ACC_ARC_std_abs_boredom = np.delete(ACC_ARC_std_abs_boredom, bad_trials_ACC_ARC, axis=0)
Gyro_ARC_std_abs_boredom = np.delete(Gyro_ARC_std_abs_boredom, bad_trials_Gyro_ARC, axis=0)
ACC_ARB_std_abs_boredom = np.delete(ACC_ARB_std_abs_boredom, bad_trials_ACC_ARB, axis=0)
Gyro_ARB_std_abs_boredom = np.delete(Gyro_ARB_std_abs_boredom, bad_trials_Gyro_ARB, axis=0)

# fig4, axs = plt.subplots(2, 2)
# axs[0, 0].plot(ACC_ARC_std_abs_boredom.T)
# axs[1, 0].plot(Gyro_ARC_std_abs_boredom.T)
# axs[0, 1].plot(ACC_ARB_std_abs_boredom.T)
# axs[1, 1].plot(Gyro_ARB_std_abs_boredom.T)
# plt.show()

ACC_ARC_std_abs_avg[:, 0] = ACC_ARC_std_abs_boredom.mean(axis=0)
Gyro_ARC_std_abs_avg[:, 0] = Gyro_ARC_std_abs_boredom.mean(axis=0)
ACC_ARB_std_abs_avg[:, 0] = ACC_ARB_std_abs_boredom.mean(axis=0)
Gyro_ARB_std_abs_avg[:, 0] = Gyro_ARB_std_abs_boredom.mean(axis=0)

ACC_ARC_std_abs_std[:, 0] = ACC_ARC_std_abs_boredom.std(axis=0)
Gyro_ARC_std_abs_std[:, 0] = Gyro_ARC_std_abs_boredom.std(axis=0)
ACC_ARB_std_abs_std[:, 0] = ACC_ARB_std_abs_boredom.std(axis=0)
Gyro_ARB_std_abs_std[:, 0] = Gyro_ARB_std_abs_boredom.std(axis=0)

ACC_ARC_std_abs_flow = np.loadtxt("ACC_ARC_std_flow.csv", delimiter=';')
Gyro_ARC_std_abs_flow = np.loadtxt("Gyro_ARC_std_flow.csv", delimiter=';')
ACC_ARB_std_abs_flow = np.loadtxt("ACC_ARB_std_flow.csv", delimiter=';')
Gyro_ARB_std_abs_flow = np.loadtxt("Gyro_ARB_std_flow.csv", delimiter=';')

bad_trials_ACC_ARC = []
bad_trials_Gyro_ARC = []
bad_trials_ACC_ARB = []
bad_trials_Gyro_ARB = [0, 20]
ACC_ARC_std_abs_flow = np.delete(ACC_ARC_std_abs_flow, bad_trials_ACC_ARC, axis=0)
Gyro_ARC_std_abs_flow = np.delete(Gyro_ARC_std_abs_flow, bad_trials_Gyro_ARC, axis=0)
ACC_ARB_std_abs_flow = np.delete(ACC_ARB_std_abs_flow, bad_trials_ACC_ARB, axis=0)
Gyro_ARB_std_abs_flow = np.delete(Gyro_ARB_std_abs_flow, bad_trials_Gyro_ARB, axis=0)

# fig4, axs = plt.subplots(2, 2)
# axs[0, 0].plot(ACC_ARC_std_abs_flow.T)
# axs[1, 0].plot(Gyro_ARC_std_abs_flow.T)
# axs[0, 1].plot(ACC_ARB_std_abs_flow.T)
# axs[1, 1].plot(Gyro_ARB_std_abs_flow.T)
# plt.show()

ACC_ARC_std_abs_avg[:, 1] = ACC_ARC_std_abs_flow.mean(axis=0)
Gyro_ARC_std_abs_avg[:, 1] = Gyro_ARC_std_abs_flow.mean(axis=0)
ACC_ARB_std_abs_avg[:, 1] = ACC_ARB_std_abs_flow.mean(axis=0)
Gyro_ARB_std_abs_avg[:, 1] = Gyro_ARB_std_abs_flow.mean(axis=0)

ACC_ARC_std_abs_std[:, 1] = ACC_ARC_std_abs_flow.std(axis=0)
Gyro_ARC_std_abs_std[:, 1] = Gyro_ARC_std_abs_flow.std(axis=0)
ACC_ARB_std_abs_std[:, 1] = ACC_ARB_std_abs_flow.std(axis=0)
Gyro_ARB_std_abs_std[:, 1] = Gyro_ARB_std_abs_flow.std(axis=0)

ACC_ARC_std_abs_frustration = np.loadtxt("ACC_ARC_std_frustration.csv", delimiter=';')
Gyro_ARC_std_abs_frustration = np.loadtxt("Gyro_ARC_std_frustration.csv", delimiter=';')
ACC_ARB_std_abs_frustration = np.loadtxt("ACC_ARB_std_frustration.csv", delimiter=';')
Gyro_ARB_std_abs_frustration = np.loadtxt("Gyro_ARB_std_frustration.csv", delimiter=';')

bad_trials_ACC_ARC = []
bad_trials_Gyro_ARC = []
bad_trials_ACC_ARB = []
bad_trials_Gyro_ARB = [0, 20]
ACC_ARC_std_abs_frustration = np.delete(ACC_ARC_std_abs_frustration, bad_trials_ACC_ARC, axis=0)
Gyro_ARC_std_abs_frustration = np.delete(Gyro_ARC_std_abs_frustration, bad_trials_Gyro_ARC, axis=0)
ACC_ARB_std_abs_frustration = np.delete(ACC_ARB_std_abs_frustration, bad_trials_ACC_ARB, axis=0)
Gyro_ARB_std_abs_frustration = np.delete(Gyro_ARB_std_abs_frustration, bad_trials_Gyro_ARB, axis=0)

fig4, axs = plt.subplots(2, 2)
axs[0, 0].plot(ACC_ARC_std_abs_frustration.T)
axs[1, 0].plot(Gyro_ARC_std_abs_frustration.T)
axs[0, 1].plot(ACC_ARB_std_abs_frustration.T)
axs[1, 1].plot(Gyro_ARB_std_abs_frustration.T)
plt.show()

ACC_ARC_std_abs_avg[:, 2] = ACC_ARC_std_abs_frustration.mean(axis=0)
Gyro_ARC_std_abs_avg[:, 2] = Gyro_ARC_std_abs_frustration.mean(axis=0)
ACC_ARB_std_abs_avg[:, 2] = ACC_ARB_std_abs_frustration.mean(axis=0)
Gyro_ARB_std_abs_avg[:, 2] = Gyro_ARB_std_abs_frustration.mean(axis=0)

ACC_ARC_std_abs_std[:, 2] = ACC_ARC_std_abs_frustration.std(axis=0)
Gyro_ARC_std_abs_std[:, 2] = Gyro_ARC_std_abs_frustration.std(axis=0)
ACC_ARB_std_abs_std[:, 2] = ACC_ARB_std_abs_frustration.std(axis=0)
Gyro_ARB_std_abs_std[:, 2] = Gyro_ARB_std_abs_frustration.std(axis=0)

writer.writerows(ACC_ARC_std_abs_avg)
writer.writerows("\n")
writer.writerows(Gyro_ARC_std_abs_avg)
writer.writerows("\n")
writer.writerows(ACC_ARB_std_abs_avg)
writer.writerows("\n")
writer.writerows(Gyro_ARB_std_abs_avg)
writer.writerows("\n")

writer.writerows(ACC_ARC_std_abs_std)
writer.writerows("\n")
writer.writerows(Gyro_ARC_std_abs_std)
writer.writerows("\n")
writer.writerows(ACC_ARB_std_abs_std)
writer.writerows("\n")
writer.writerows(Gyro_ARB_std_abs_std)
writer.writerows("\n")

GSR_avg_boredom = np.loadtxt("GSR_avg_boredom.csv", delimiter=';')
GSR_avg_flow = np.loadtxt("GSR_avg_flow.csv", delimiter=';')
GSR_avg_frustration = np.loadtxt("GSR_avg_frustration.csv", delimiter=';')

GSR_std_boredom = np.loadtxt("GSR_std_boredom.csv", delimiter=';')
GSR_std_flow = np.loadtxt("GSR_std_flow.csv", delimiter=';')
GSR_std_frustration = np.loadtxt("GSR_std_frustration.csv", delimiter=';')

# Delete bad trials
bad_trials = [2, 4, 11, 16, 20]
GSR_avg_flow = np.delete(GSR_avg_flow, bad_trials, axis=0)
GSR_std_flow = np.delete(GSR_std_flow, bad_trials, axis=0)

bad_trials = [2, 4, 16, 20]
GSR_avg_frustration = np.delete(GSR_avg_frustration, bad_trials, axis=0)
GSR_std_frustration = np.delete(GSR_std_frustration, bad_trials, axis=0)

fig5, (ax1, ax2, ax3) = plt.subplots(1, 3)
ax1.plot(GSR_avg_boredom.T)
ax2.plot(GSR_avg_flow.T)
ax3.plot(GSR_avg_frustration.T)
plt.show()

fig6, (ax1, ax2, ax3) = plt.subplots(1, 3)
ax1.plot(GSR_std_boredom.T)
ax2.plot(GSR_std_flow.T)
ax3.plot(GSR_std_frustration.T)
plt.show()

GSR_avg_avg = np.zeros((GSR_avg_boredom.shape[1], 3))
GSR_avg_std = np.zeros((GSR_avg_boredom.shape[1], 3))
GSR_std_avg = np.zeros((GSR_avg_boredom.shape[1], 3))
GSR_std_std = np.zeros((GSR_avg_boredom.shape[1], 3))

GSR_avg_avg[:, 0] = GSR_avg_boredom.mean(axis=0)
GSR_avg_avg[:, 1] = GSR_avg_flow.mean(axis=0)
GSR_avg_avg[:, 2] = GSR_avg_frustration.mean(axis=0)

writer.writerows(GSR_avg_avg)
writer.writerows("\n")

GSR_avg_std[:, 0] = GSR_avg_boredom.std(axis=0)
GSR_avg_std[:, 1] = GSR_avg_flow.std(axis=0)
GSR_avg_std[:, 2] = GSR_avg_frustration.std(axis=0)

writer.writerows(GSR_avg_std)
writer.writerows("\n")

GSR_std_avg[:, 0] = GSR_std_boredom.mean(axis=0)
GSR_std_avg[:, 1] = GSR_std_flow.mean(axis=0)
GSR_std_avg[:, 2] = GSR_std_frustration.mean(axis=0)

writer.writerows(GSR_std_avg)
writer.writerows("\n")

GSR_std_std[:, 0] = GSR_std_boredom.std(axis=0)
GSR_std_std[:, 1] = GSR_std_flow.std(axis=0)
GSR_std_std[:, 2] = GSR_std_frustration.std(axis=0)

writer.writerows(GSR_std_std)
writer.writerows("\n")

fig5, axs = plt.subplots(2, 2)
axs[0, 0].plot(GSR_avg_avg)
axs[1, 0].plot(GSR_avg_std)
axs[0, 1].plot(GSR_std_avg)
axs[1, 1].plot(GSR_std_std)
plt.show()

f.close()
