# Supplementary material for: Physiological assessment of the psychological flow state using wearable devices
Source: Sci Rep. 2025 Apr 7;15:11839. doi: 10.1038/s41598-025-95647-x (PMC11977251; doi:10.1038/s41598-025-95647-x)
Supplement: Supplementary file 1 — Supplementary Material 1 [file 41598_2025_95647_MOESM1_ESM.zip › Supplementary/EEG_freq.py]

import csv
import numpy as np
import matplotlib.pyplot as plt
import scipy
from scipy.fft import fft, fftfreq

fns = ["BV_231208.csv",
       "BB_231027.csv",
       "HF_231204.csv",
       "HÉ_131205.csv",
       "JB_231204.csv",
       "JE_231026.csv",
       "KK_231204.csv",
       "LA_231206.csv",
       "MT0_231218.csv",
       "MT1_231218.csv",
       "PD_231215.csv",
       "RM0_231025.csv",
       "RR_231026.csv",
       "RM1_231027.csv",
       "RAZ_231205.csv",
       "RF_231130.csv",
       "RJ_231025.csv",
       "SZ_231218.csv",
       "SL_231027.csv",
       "SS_231027.csv",
       "SZM_231218.csv",
       "TE_231204.csv",
       "TA_231026.csv",
       ]

states = ['open_eye', 'closed_eye', 'boredom', 'flow', 'frustration']
sample_per_min = 15000
fs = 250
mins = 8

EEG_spectra = np.zeros((len(fns), 3, mins + 2, sample_per_min, 4), dtype=float)
for i in range(len(fns)):
    EEG_open_eye = np.loadtxt(fns[i].split(".")[0] + "_EEG_" + states[0] + "_ICA.csv", delimiter=';')
    EEG_closed_eye = np.loadtxt(fns[i].split(".")[0] + "_EEG_" + states[1] + "_ICA.csv", delimiter=';')
    EEG_boredom = np.loadtxt(fns[i].split(".")[0] + "_EEG_" + states[2] + "_ICA.csv", delimiter=';')
    EEG_flow = np.loadtxt(fns[i].split(".")[0] + "_EEG_" + states[3] + "_ICA.csv", delimiter=';')
    EEG_frustration = np.loadtxt(fns[i].split(".")[0] + "_EEG_" + states[4] + "_ICA.csv", delimiter=';')

    for j in range(3):
        EEG_spectra [i, j, 0, :, :] = EEG_open_eye
        EEG_spectra [i, j, 1, :, :] = EEG_closed_eye

    for j in range(mins):
        EEG_spectra[i, 0, 2 + j, :, :] = EEG_boredom[j * sample_per_min:(j + 1) * sample_per_min, :]
        EEG_spectra[i, 1, 2 + j, :, :] = EEG_flow[j * sample_per_min:(j + 1) * sample_per_min, :]
        EEG_spectra[i, 2, 2 + j, :, :] = EEG_frustration[j * sample_per_min:(j + 1) * sample_per_min, :]

    for j in range(EEG_spectra.shape[1]):
        for k in range(EEG_spectra.shape[2]):
            for l in range(EEG_spectra.shape[4]):
                EEG_spectra[i, j, k, :, l] = np.square(np.abs(fft(EEG_spectra[i, j, k, :, l])))

k_0_5 = int(np.round(0.5 * sample_per_min / fs))
k_4 = int(np.round(4 * sample_per_min / fs))
k_7 = int(np.round(7 * sample_per_min / fs))
k_8 = int(np.round(8 * sample_per_min / fs))
k_12 = int(np.round(12 * sample_per_min / fs))
k_13 = int(np.round(13 * sample_per_min / fs))
k_30 = int(np.round(30 * sample_per_min / fs))
EEG_bins = np.zeros((len(fns), 3, mins + 2, 4, 4), dtype=float)
EEG_bins[:, :, :, 0, :] = np.mean(EEG_spectra[:, :, :, k_0_5:k_4, :], axis=3)
EEG_bins[:, :, :, 1, :] = np.mean(EEG_spectra[:, :, :, k_4:k_7, :], axis=3)
EEG_bins[:, :, :, 2, :] = np.mean(EEG_spectra[:, :, :, k_8:k_12, :], axis=3)
EEG_bins[:, :, :, 3, :] = np.mean(EEG_spectra[:, :, :, k_13:k_30, :], axis=3)

EEG_avg = np.zeros((3, mins + 2, 4, 4), dtype=float)

# Ch1
bad_trials = [8, 17, 20]
EEG_avg[0, :, :, 0] = np.mean(np.delete(EEG_bins[:, 0, :, :, 0], bad_trials, axis=0), axis=0)
# for i in range(4):
#    plt.plot(np.delete(EEG_bins[:, 0, :, i, 0], bad_trials, axis=0).T)
#    plt.show()

bad_trials = [15, 19, 20]
EEG_avg[1, :, :, 0] = np.mean(np.delete(EEG_bins[:, 1, :, :, 0], bad_trials, axis=0), axis=0)
# for i in range(4):
#    plt.plot(np.delete(EEG_bins[:, 1, :, i, 0], bad_trials, axis=0).T)
#    plt.show()

bad_trials = []
EEG_avg[2, :, :, 0] = np.mean(np.delete(EEG_bins[:, 2, :, :, 0], bad_trials, axis=0), axis=0)
# for i in range(4):
#    plt.plot(np.delete(EEG_bins[:, 2, :, i, 0], bad_trials, axis=0).T)
#    plt.show()

# Ch2
bad_trials = [17, 20]
EEG_avg[0, :, :, 1] = np.mean(np.delete(EEG_bins[:, 0, :, :, 1], bad_trials, axis=0), axis=0)
# for i in range(4):
#    plt.plot(np.delete(EEG_bins[:, 0, :, i, 1], bad_trials, axis=0).T)
#    plt.show()

bad_trials = [15, 20]
EEG_avg[1, :, :, 1] = np.mean(np.delete(EEG_bins[:, 1, :, :, 1], bad_trials, axis=0), axis=0)
# for i in range(4):
#    plt.plot(np.delete(EEG_bins[:, 1, :, i, 1], bad_trials, axis=0).T)
#    plt.show()

bad_trials = []
EEG_avg[2, :, :, 1] = np.mean(np.delete(EEG_bins[:, 2, :, :, 1], bad_trials, axis=0), axis=0)
# for i in range(4):
#    plt.plot(np.delete(EEG_bins[:, 2, :, i, 1], bad_trials, axis=0).T)
#    plt.show()

# Ch3
bad_trials = [17, 20]
EEG_avg[0, :, :, 2] = np.mean(np.delete(EEG_bins[:, 0, :, :, 2], bad_trials, axis=0), axis=0)
# for i in range(4):
#    plt.plot(np.delete(EEG_bins[:, 0, :, i, 2], bad_trials, axis=0).T)
#    plt.show()

bad_trials = [15, 20]
EEG_avg[1, :, :, 2] = np.mean(np.delete(EEG_bins[:, 1, :, :, 2], bad_trials, axis=0), axis=0)
# for i in range(4):
#    plt.plot(np.delete(EEG_bins[:, 1, :, i, 2], bad_trials, axis=0).T)
#    plt.show()

bad_trials = [20]
EEG_avg[2, :, :, 2] = np.mean(np.delete(EEG_bins[:, 2, :, :, 2], bad_trials, axis=0), axis=0)
# for i in range(4):
#    plt.plot(np.delete(EEG_bins[:, 2, :, i, 2], bad_trials, axis=0).T)
#    plt.show()

# Ch4
bad_trials = [0, 1, 8, 17, 19, 20]
EEG_avg[0, :, :, 3] = np.mean(np.delete(EEG_bins[:, 0, :, :, 3], bad_trials, axis=0), axis=0)
# for i in range(4):
#    plt.plot(np.delete(EEG_bins[:, 0, :, i, 3], bad_trials, axis=0).T)
#    plt.show()

bad_trials = [1, 15, 20]
EEG_avg[1, :, :, 3] = np.mean(np.delete(EEG_bins[:, 1, :, :, 3], bad_trials, axis=0), axis=0)
# for i in range(4):
#    plt.plot(np.delete(EEG_bins[:, 1, :, i, 3], bad_trials, axis=0).T)
#    plt.show()

bad_trials = [1, 9, 17]
EEG_avg[2, :, :, 3] = np.mean(np.delete(EEG_bins[:, 2, :, :, 3], bad_trials, axis=0), axis=0)
# for i in range(4):
#    plt.plot(np.delete(EEG_bins[:, 2, :, i, 3], bad_trials, axis=0).T)
#    plt.show()

for j in range(4):
    f = open('EEG_avg_' + str(j) + '.csv', 'w', newline='')
    writer = csv.writer(f, delimiter=';')
    for i in range(3):
        data_to_write = EEG_avg[i, :, :, j]
        writer.writerows(data_to_write)
        writer.writerows("\n")
        #plt.imshow((EEG_avg[i, 2:10, :, :].mean(axis=2) - EEG_avg[i, 1, :, :].mean(axis=1)) / EEG_avg[i, 1, :, :].mean(axis=1))
        #plt.show()
    f.close()
