# Supplementary material for: Physiological assessment of the psychological flow state using wearable devices
Source: Sci Rep. 2025 Apr 7;15:11839. doi: 10.1038/s41598-025-95647-x (PMC11977251; doi:10.1038/s41598-025-95647-x)
Supplement: Supplementary file 1 — Supplementary Material 1 [file 41598_2025_95647_MOESM1_ESM.zip › Supplementary/EEG_freq_2.py]

import csv
import numpy as np
import matplotlib.pyplot as plt
import scipy
from scipy.fft import fft, fftfreq

fns = ["BV_231208.csv",
       "BB_231027.csv",
       "HF_231204.csv",
       "HÉ_131205.csv",
       "JB_231204.csv",
       "JE_231026.csv",
       "KK_231204.csv",
       "LA_231206.csv",
       "MT0_231218.csv",
       "MT1_231218.csv",
       "PD_231215.csv",
       "RM0_231025.csv",
       "RR_231026.csv",
       "RM1_231027.csv",
       "RAZ_231205.csv",
       "RF_231130.csv",
       "RJ_231025.csv",
       "SZ_231218.csv",
       "SL_231027.csv",
       "SS_231027.csv",
       "SZM_231218.csv",
       "TE_231204.csv",
       "TA_231026.csv",
       ]

states = ['open_eye', 'closed_eye', 'boredom', 'flow', 'frustration']
sample_per_min = 15000
fs = 250
mins = 8

EEG_spectra = np.zeros((len(fns), 3, mins + 2, sample_per_min, 4), dtype=float)
for i in range(len(fns)):
    EEG_open_eye = np.loadtxt(fns[i].split(".")[0] + "_EEG_" + states[0] + "_ICA.csv", delimiter=';')
    EEG_closed_eye = np.loadtxt(fns[i].split(".")[0] + "_EEG_" + states[1] + "_ICA.csv", delimiter=';')
    EEG_boredom = np.loadtxt(fns[i].split(".")[0] + "_EEG_" + states[2] + "_ICA.csv", delimiter=';')
    EEG_flow = np.loadtxt(fns[i].split(".")[0] + "_EEG_" + states[3] + "_ICA.csv", delimiter=';')
    EEG_frustration = np.loadtxt(fns[i].split(".")[0] + "_EEG_" + states[4] + "_ICA.csv", delimiter=';')

    for j in range(3):
        EEG_spectra [i, j, 0, :, :] = EEG_open_eye
        EEG_spectra [i, j, 1, :, :] = EEG_closed_eye

    for j in range(mins):
        EEG_spectra[i, 0, 2 + j, :, :] = EEG_boredom[j * sample_per_min:(j + 1) * sample_per_min, :]
        EEG_spectra[i, 1, 2 + j, :, :] = EEG_flow[j * sample_per_min:(j + 1) * sample_per_min, :]
        EEG_spectra[i, 2, 2 + j, :, :] = EEG_frustration[j * sample_per_min:(j + 1) * sample_per_min, :]

    for j in range(EEG_spectra.shape[1]):
        for k in range(EEG_spectra.shape[2]):
            for l in range(EEG_spectra.shape[4]):
                EEG_spectra[i, j, k, :, l] = np.square(np.abs(fft(EEG_spectra[i, j, k, :, l])))

k_0_5 = int(np.round(0.5 * sample_per_min / fs))
k_4 = int(np.round(4 * sample_per_min / fs))
k_7 = int(np.round(7 * sample_per_min / fs))
k_8 = int(np.round(8 * sample_per_min / fs))
k_12 = int(np.round(12 * sample_per_min / fs))
k_13 = int(np.round(13 * sample_per_min / fs))
k_30 = int(np.round(30 * sample_per_min / fs))
EEG_bins = np.zeros((len(fns), 3, mins + 2, 4, 4), dtype=float)
EEG_bins[:, :, :, 0, :] = np.mean(EEG_spectra[:, :, :, k_0_5:k_4, :], axis=3)
EEG_bins[:, :, :, 1, :] = np.mean(EEG_spectra[:, :, :, k_4:k_7, :], axis=3)
EEG_bins[:, :, :, 2, :] = np.mean(EEG_spectra[:, :, :, k_8:k_12, :], axis=3)
EEG_bins[:, :, :, 3, :] = np.mean(EEG_spectra[:, :, :, k_13:k_30, :], axis=3)

for i in range(3):
    for j in range(4):
        f = open('EEG_avg_' + states[i + 2] + '_Ch' + str(j + 1) + '.csv', 'w', newline='')
        writer = csv.writer(f, delimiter=';')
        for k in range(4):
            data_to_write = EEG_bins[:, i, :, k, j]
            writer.writerows(data_to_write)
            writer.writerows("\n")
            # plt.imshow((EEG_avg[i, 2:10, :, :].mean(axis=2) - EEG_avg[i, 1, :, :].mean(axis=1)) / EEG_avg[i, 1, :, :].mean(axis=1))
            # plt.show()
        f.close()
