# Supplementary material for: Physiological assessment of the psychological flow state using wearable devices
Source: Sci Rep. 2025 Apr 7;15:11839. doi: 10.1038/s41598-025-95647-x (PMC11977251; doi:10.1038/s41598-025-95647-x)
Supplement: Supplementary file 1 — Supplementary Material 1 [file 41598_2025_95647_MOESM1_ESM.zip › Supplementary/EEG_ICA.py]

import numpy as np
import matplotlib.pyplot as plt
from sklearn.decomposition import FastICA
import scipy

subject = "2023-10-25 140357"
modality = "EEG"
situation = "open_eye"

fn0 = subject + "_" + modality + "_" + situation + ".csv"
fn1 = subject + "_" + modality + "_" + situation + "_filtered.csv"
fs = 250

X0 = np.loadtxt(fn0, delimiter=';')
X = np.loadtxt(fn1, delimiter=';')
#for i in range(X.shape[1]):
#   X[:, i] = (X[:, i] - X[:, i].mean()) / X[:, i].std()

hp = scipy.signal.butter(2, 0.5, 'hp', fs=fs, output='sos')
X_filtered = np.zeros(X[:, 0:4].shape)
for i in range(X_filtered.shape[1]):
   X_filtered[:, i] = scipy.signal.sosfiltfilt(hp, X[:, i])

#Xfft = np.zeros(X)
#for i in range(X.shape[1]):
#    Xfft[:, i] = abs(scipy.fft.fft(X[:, i]))
#fft_freq_baseline = scipy.fft.fftfreq(Xfft.shape[0], 1 / fs)[:Xfft.shape[0]//2]
#plt.plot(X)
#plt.show()

#ica = FastICA(n_components=X.shape[1])
random_state = 23
ica = FastICA(n_components=None, random_state=random_state)
S_ = ica.fit_transform(X_filtered)
S_plot = np.zeros(S_.shape)
for i in range(S_.shape[1]):
    S_plot[:, i] = S_[:, i] + 10 * i

fig, (ax1, ax2, ax3) = plt.subplots(1, 3)
ax1.plot(X0)
ax2.plot(X_filtered)
ax3.plot(S_plot)
plt.title(fn0)
plt.show()

sources_to_delete = str(input()).split(', ')
for i in sources_to_delete:
    S_[:, int(i)] = 0
X_ICA = ica.inverse_transform(S_)

CAR = X_ICA.mean(axis=1)
X_CAR = np.zeros(X.shape)
for i in range(X.shape[1]):
    X_CAR[:, i] = X_ICA[:, i] - CAR

fig2, axes = plt.subplots(2, 2)
axes[0, 0].plot(X)
axes[0, 0].set_title(fn0)
axes[0, 1].plot(X_CAR)
axes[0, 1].set_title("X_CAR")
axes[1, 1].plot(S_plot)
axes[1, 1].set_title("S_plot")
axes[1, 0].plot(X_ICA)
axes[1, 0].set_title("X_ICA")
plt.show()

CAR_sources = str(input()).split(', ')
CAR = np.zeros(X_ICA.shape[0])
for i in CAR_sources:
    CAR = CAR + X_ICA[:, int(i)]
CAR = CAR / len(CAR_sources)
X_CAR = np.zeros(X.shape)
for i in range(X.shape[1]):
    X_CAR[:, i] = X_ICA[:, i] - CAR
plt.plot(X_CAR)
plt.show()

bad_channels = str(input())
if bad_channels != "":
    bad_channels = str(input()).split(', ')
    bad_channels_vector = np.zeros(len(bad_channels), dtype=int)
    for i in range(len(bad_channels)):
        bad_channels_vector[i] = int(bad_channels[i])
    X_CAR = np.delete(X_CAR, bad_channels_vector, axis=1)
plt.plot(X_CAR)
plt.show()
