# Supplementary material for: Physiological assessment of the psychological flow state using wearable devices
Source: Sci Rep. 2025 Apr 7;15:11839. doi: 10.1038/s41598-025-95647-x (PMC11977251; doi:10.1038/s41598-025-95647-x)
Supplement: Supplementary file 1 — Supplementary Material 1 [file 41598_2025_95647_MOESM1_ESM.zip › Supplementary/EEG_ICA_2.py]

import numpy as np
import matplotlib.pyplot as plt
from sklearn.decomposition import FastICA
import csv
import scipy

fns = ["BV_231208.csv",
       "BB_231027.csv",
       "HF_231204.csv",
       "HÉ_131205.csv",
       "JB_231204.csv",
       "JE_231026.csv",
       "KK_231204.csv",
       "LA_231206.csv",
       "MT0_231218.csv",
       "MT1_231218.csv",
       "PD_231215.csv",
       "RM0_231025.csv",
       "RR_231026.csv",
       "RM1_231027.csv",
       "RAZ_231205.csv",
       "RF_231130.csv",
       "RJ_231025.csv",
       "SZ_231218.csv",
       "SL_231027.csv",
       "SS_231027.csv",
       "SZM_231218.csv",
       "TE_231204.csv",
       "TA_231026.csv",
       ]

bad_channels_open_eye = [[],
                         [3],
                         [],
                         [],
                         [],
                         [],
                         [],
                         [],
                         [1],
                         [0],
                         [],
                         [],
                         [],
                         [],
                         [],
                         [],
                         [],
                         [],
                         [],
                         [],
                         [],
                         [],
                         []]

sources_to_delete_open_eye = [[1, 2],
                              [0],
                              [0, 1, 2],
                              [1, 2, 3],
                              [2],
                              [0, 1, 2],
                              [1, 2, 3],
                              [1, 2, 3],
                              [0, 1],
                              [0, 1], #9
                              [0, 1, 2],
                              [1, 2],
                              [1, 2, 3],
                              [2, 3],
                              [1, 2, 3],
                              [0, 2, 3],
                              [0, 1, 3],
                              [1, 2, 3],
                              [1, 2, 3],
                              [2, 3],
                              [1, 2],
                              [1, 2],
                              [1, 2]]

bad_channels_closed_eye = [[],
                           [],
                           [],
                           [],
                           [],
                           [],
                           [],
                           [],
                           [],
                           [],
                           [],
                           [],
                           [],
                           [],
                           [],
                           [],
                           [],
                           [],
                           [],
                           [],
                           [],
                           [],
                           []]

sources_to_delete_closed_eye = [[1, 2],
                                [0, 1],
                                [1, 2],
                                [1, 3],
                                [2, 3],
                                [2, 3],
                                [0, 1, 2],
                                [0, 1],
                                [1],
                                [2, 3],
                                [0, 1, 2],
                                [0, 1, 2],
                                [2],
                                [1, 2],
                                [],
                                [2, 3],
                                [2],
                                [0, 1, 3],
                                [1, 2],
                                [2],
                                [1, 2],
                                [2],
                                [0, 2]]

bad_channels_boredom = [[],
                        [3],
                        [],
                        [],
                        [],
                        [],
                        [3],
                        [],
                        [1],
                        [],
                        [],
                        [],
                        [],
                        [],
                        [],
                        [],
                        [],
                        [],
                        [],
                        [],
                        [],
                        [],
                        []]

sources_to_delete_boredom = [[0, 1, 2],
                             [0, 1],
                             [0, 1, 3],
                             [0, 2],
                             [0, 1, 3],
                             [1, 2, 3],
                             [0, 2],
                             [0, 1, 2],
                             [1, 2],
                             [0, 1],
                             [1, 3],
                             [0, 1, 2],
                             [2, 3],
                             [0, 1, 2],
                             [0, 2],
                             [0, 2, 3],
                             [0, 1, 3],
                             [0, 1, 3],
                             [0, 1, 2],
                             [1, 2, 3],
                             [0, 1, 3],
                             [0, 1, 2],
                             [1, 2, 3]]

bad_channels_flow = [[],
                     [3],
                     [],
                     [],
                     [],
                     [],
                     [3],
                     [],
                     [1],
                     [],
                     [],
                     [],
                     [],
                     [],
                     [],
                     [],
                     [],
                     [],
                     [1],
                     [3],
                     [],
                     [],
                     []]

sources_to_delete_flow = [[0, 2],
                          [0],
                          [],
                          [1, 2],
                          [1, 2], #4
                          [1, 2, 3],
                          [0],
                          [1, 2],
                          [2],
                          [0, 1, 2], #9
                          [1],
                          [1, 2, 3],
                          [1, 2],
                          [3],
                          [2, 3],
                          [0, 1],
                          [2, 3], #16
                          [0, 1, 2],
                          [0],
                          [0, 1],
                          [1, 3],
                          [0, 1, 2],
                          [2, 3]]

bad_channels_frustration = [[],
                            [3],
                            [],
                            [],
                            [],
                            [],
                            [3],
                            [],
                            [1],
                            [],
                            [],
                            [],
                            [],
                            [],
                            [],
                            [],
                            [],
                            [],
                            [],
                            [],
                            [],
                            [],
                            [],
                            []]

sources_to_delete_frustration = [[2, 3],
                                 [0, 1],
                                 [],
                                 [1, 2, 3],
                                 [2, 3],
                                 [2],
                                 [0, 2],
                                 [0, 1, 3],
                                 [0, 2],
                                 [1, 2],
                                 [0, 2],
                                 [1, 2],
                                 [1, 2, 3],
                                 [0, 1, 2],
                                 [0, 2],
                                 [0, 2, 3],
                                 [2],
                                 [2, 3],
                                 [1, 2, 3],
                                 [2],
                                 [1, 2, 3],
                                 [0, 1, 2],
                                 [2]]

modality = "EEG"
states = ['open_eye', 'closed_eye', 'boredom', 'flow', 'frustration']
fs = 250

sources_to_delete = sources_to_delete_frustration
bad_channels = bad_channels_frustration
state = states[4]

for i in range(0, len(fns)):
    # X_open_eye_raw = np.loadtxt(fns[i].split(".")[0] + "_" + modality + "_" + states[0] + ".csv", delimiter=';')
    # X_closed_eye_raw = np.loadtxt(fns[i].split(".")[0] + "_" + modality + "_" + states[1] + ".csv", delimiter=';')
    # X_boredom_raw = np.loadtxt(fns[i].split(".")[0] + "_" + modality + "_" + states[2] + ".csv", delimiter=';')
    # X_flow_raw = np.loadtxt(fns[i].split(".")[0] + "_" + modality + "_" + states[3] + ".csv", delimiter=';')
    # X_frustration_raw = np.loadtxt(fns[i].split(".")[0] + "_" + modality + "_" + states[4] + ".csv", delimiter=';')
    #
    # X_open_eye = np.loadtxt(fns[i].split(".")[0] + "_" + modality + "_" + states[0] + "_filtered.csv", delimiter=';')
    # X_closed_eye = np.loadtxt(fns[i].split(".")[0] + "_" + modality + "_" + states[1] + "_filtered.csv", delimiter=';')
    # X_boredom = np.loadtxt(fns[i].split(".")[0] + "_" + modality + "_" + states[2] + "_filtered.csv", delimiter=';')
    # X_flow = np.loadtxt(fns[i].split(".")[0] + "_" + modality + "_" + states[3] + "_filtered.csv", delimiter=';')
    # X_frustration = np.loadtxt(fns[i].split(".")[0] + "_" + modality + "_" + states[4] + "_filtered.csv", delimiter=';')
    #
    # X_raw = np.concatenate((X_open_eye_raw, X_closed_eye_raw, X_boredom_raw, X_flow_raw, X_frustration_raw), axis=0)
    # X = np.concatenate((X_open_eye, X_closed_eye, X_boredom, X_flow, X_frustration), axis=0)

    X_raw = np.loadtxt(fns[i].split(".")[0] + "_" + modality + "_" + state + ".csv", delimiter=';')
    X = np.loadtxt(fns[i].split(".")[0] + "_" + modality + "_" + state + "_filtered.csv", delimiter=';')

    #hp = scipy.signal.butter(2, 0.5, 'hp', fs=fs, output='sos')
    #X_filtered = np.zeros(X[:, 0:4].shape)
    #for i in range(X_filtered.shape[1]):
    #   X_filtered[:, i] = scipy.signal.sosfiltfilt(hp, X[:, i])

    random_state = 23
    ica = FastICA(n_components=None, random_state=random_state)
    X = np.delete(X, bad_channels[i], axis=1)
    S_ = ica.fit_transform(X)
    S_plot = np.zeros(S_.shape)
    for j in range(S_.shape[1]):
        S_plot[:, j] = S_[:, j] + 50 * j

    for j in sources_to_delete[i]:
        S_[:, int(j)] = 0
    X_ICA = ica.inverse_transform(S_)
    if len(bad_channels[i]) > 0:
        X_ICA = np.insert(X_ICA, bad_channels[i][0], np.zeros(X.shape[0]), axis=1)

    # fig, (ax1, ax2, ax3, ax4) = plt.subplots(1, 4)
    # ax1.plot(X_raw)
    # ax2.plot(X)
    # ax3.plot(S_plot)
    # ax4.plot(X_ICA)
    # plt.title(fns[i])
    # plt.show()

    # f = open(fns[i].split('.')[0] + '_EEG_' + state + '_ICA.csv', 'w', newline='')
    # writer = csv.writer(f, delimiter=';')
    # data_to_write = X_ICA
    # writer.writerows(data_to_write)
    # f.close()
