# Supplementary material for: Physiological assessment of the psychological flow state using wearable devices
Source: Sci Rep. 2025 Apr 7;15:11839. doi: 10.1038/s41598-025-95647-x (PMC11977251; doi:10.1038/s41598-025-95647-x)
Supplement: Supplementary file 1 — Supplementary Material 1 [file 41598_2025_95647_MOESM1_ESM.zip › Supplementary/EEG_results.xlsx]

## Sheet: Munka1
num	variables (difference)	One-sample Sign-Test						Wilcoxon signed rank exact test			One Sample t-test							One Sample t-test (outliers removed)
		statistic (s)	CI_95% (low)	CI_95% (high)	estimate (median)	p-value		statistic (V)	p-value		statistic (t)	df	CI_95% (low)	CI_95% (high)	estimate (mean)	p-value		statistic (t)	df	CI_95% (low)	CI_95% (high)	estimate (mean)	p-value
1	ch1_open_delta_delta_boredom - ch1_open_delta_delta_flow	9	-7.959	11.082	1.7149	1		75	0.9632		-0.2868	16	-14.9781	11.4085	-1.7848	0.778		-0.0794	14	-9.9652	9.2538	-0.3557	0.9378
2	ch1_open_theta_theta_boredom - ch1_open_theta_theta_flow	8	-15.3717	10.3435	-0.9593	1		64	0.5791		-0.974	16	-81.4602	30.1719	-25.6442	0.3446		-0.7012	14	-15.3701	7.7959	-3.7871	0.4946
3	ch1_open_alpha_alpha_boredom - ch1_open_alpha_alpha_flow	7	-15.9999	5.5915	-0.6798	0.6291		70	0.7819		0.9143	16	-51.1328	128.692	38.7794	0.3741		-0.1206	14	-14.2917	12.7702	-0.7608	0.9057
4	ch1_open_beta_beta_boredom - ch1_open_beta_beta_flow	8	-25.1774	5.1819	-1.9534	1		65	0.6112		0.4198	16	-21.9453	32.7828	5.4187	0.6802		-1.779	14	-21.7711	2.0297	-9.8707	0.097
5	ch2_open_delta_delta_boredom - ch2_open_delta_delta_flow	9	-12.2728	7.2205	-1.717	1		75	0.6705		-0.6945	17	-11.2215	5.6635	-2.779	0.4968		0.3633	15	-5.8396	8.2391	1.1997	0.7215
6	ch2_open_theta_theta_boredom - ch2_open_theta_theta_flow	8	-17.3121	5.0135	-2.8574	0.8145		62	0.3247		-1.1095	17	-17.0767	5.3061	-5.8853	0.2827		-1.3492	15	-15.8946	3.572	-6.1613	0.1973
7	ch2_open_alpha_alpha_boredom - ch2_open_alpha_alpha_flow	5	-23.9978	1.2311	-3.9383	0.0963		45	0.0814		-1.7699	17	-22.49	1.9702	-10.2599	0.0947		-2.033	15	-20.5412	0.4857	-10.0277	0.0601
8	ch2_open_beta_beta_boredom - ch2_open_beta_beta_flow	3	-23.6866	-1.3807	-5.5644	0.0075		35	0.0268		-2.1388	17	-26.9965	-0.1841	-13.5903	0.0473		-1.4281	15	-15.6231	3.0872	-6.268	0.1738
9	ch3_open_delta_delta_boredom - ch3_open_delta_delta_flow	8	-19.3927	14.7414	-0.1272	1		68	0.7119		-0.465	16	-16.0136	10.2524	-2.8806	0.6482		-0.4845	14	-15.2242	9.6131	-2.8056	0.6355
10	ch3_open_theta_theta_boredom - ch3_open_theta_theta_flow	8	-27.1046	11.7049	-6.7918	1		60	0.4586		-0.8523	16	-23.5291	10.0353	-6.7469	0.4066		-0.8946	14	-21.7561	8.949	-6.4035	0.3861
11	ch3_open_alpha_alpha_boredom - ch3_open_alpha_alpha_flow	5	-31.0616	6.6284	-11.6405	0.1435		50	0.2247		-1.302	16	-30.3458	7.2534	-11.5462	0.2114		-0.4087	14	-19.52	13.2712	-3.1244	0.6889
12	ch3_open_beta_beta_boredom - ch3_open_beta_beta_flow	5	-36.4643	1.9766	-13.3606	0.1435		44	0.1324		-1.7513	16	-38.1371	3.6316	-17.2528	0.099		-0.9057	14	-23.6125	9.5916	-7.0105	0.3804
13	ch4_open_delta_delta_boredom - ch4_open_delta_delta_flow	9	-17.7048	12.5061	2.7292	0.6072		58	0.9341		-0.0142	14	-9.5337	9.4087	-0.0625	0.9889		-0.1027	12	-9.3286	8.4889	-0.4199	0.9199
14	ch4_open_theta_theta_boredom - ch4_open_theta_theta_flow	9	-24.0993	13.6567	2.3801	0.6072		56	0.8469		-0.4133	14	-14.7261	9.9674	-2.3793	0.6856		-0.6136	12	-14.3293	8.0321	-3.1486	0.551
15	ch4_open_alpha_alpha_boredom - ch4_open_alpha_alpha_flow	7	-24.3997	6.7462	-2.8488	1		47	0.4887		-0.969	14	-18.3536	6.9304	-5.7116	0.349		-1.2824	12	-17.126	4.4352	-6.3454	0.2239
16	ch4_open_beta_beta_boredom - ch4_open_beta_beta_flow	5	-17.8803	5.9763	-6.4801	0.3018		39	0.2524		-1.1802	14	-20.1124	5.8345	-7.139	0.2576		-1.5704	12	-15.7219	2.5511	-6.5854	0.1423
17	ch1_closed_delta_delta_boredom - ch1_closed_delta_delta_flow	10	-7.0781	8.3909	1.5808	0.8145		89	0.8986		0.3905	17	-7.5368	10.9599	1.7115	0.7011		-1.1565	15	-9.5983	2.8462	-3.3761	0.2656
18	ch1_closed_theta_theta_boredom - ch1_closed_theta_theta_flow	9	-14.7179	7.6602	-0.2465	1		77	0.7337		-0.1924	17	-12.5062	10.4155	-1.0453	0.8497		-1.8724	15	-15.4055	0.9966	-7.2044	0.0808
19	ch1_closed_alpha_alpha_boredom - ch1_closed_alpha_alpha_flow	7	-18.2164	4.1533	-1.3513	0.4807		62	0.3247		-0.824	17	-15.528	6.8057	-4.3612	0.4214		-2.7408	15	-18.3633	-2.2968	-10.33	0.0152
20	ch1_closed_beta_beta_boredom - ch1_closed_beta_beta_flow	7	-22.7892	1.2279	-5.2669	0.4807		53	0.1674		-1.2146	17	-18.9601	5.1058	-6.9271	0.2411		-3.5495	15	-21.7564	-5.4309	-13.5936	0.0029
21	ch2_closed_delta_delta_boredom - ch2_closed_delta_delta_flow	9	-9.8672	8.1811	-1.5717	1		76	0.7019		-0.5022	17	-9.8836	6.0831	-1.9002	0.622		0.6172	15	-4.6741	8.4848	1.9054	0.5463
22	ch2_closed_theta_theta_boredom - ch2_closed_theta_theta_flow	8	-14.5204	4.915	-2.9817	0.8145		64	0.3692		-0.899	17	-14.3757	5.7848	-4.2954	0.3812		-1.0697	15	-12.2622	4.0672	-4.0975	0.3017
23	ch2_closed_alpha_alpha_boredom - ch2_closed_alpha_alpha_flow	5	-21.0806	1.2132	-3.6909	0.0963		46	0.0898		-1.6117	17	-18.225	2.4392	-7.8929	0.1254		-1.8439	15	-15.4266	1.116	-7.1553	0.085
24	ch2_closed_beta_beta_boredom - ch2_closed_beta_beta_flow	3	-21.7206	-1.266	-6.0114	0.0075		36	0.0304		-1.9602	17	-21.1596	0.7777	-10.1909	0.0666		-2.3785	15	-16.7516	-0.9175	-8.8346	0.0311
25	ch3_closed_delta_delta_boredom - ch3_closed_delta_delta_flow	7	-11.5712	7.3252	-1.8993	0.6291		62	0.5171		-0.6064	16	-11.2184	6.2276	-2.4954	0.5527		-0.6294	14	-8.3549	4.564	-1.8955	0.5392
26	ch3_closed_theta_theta_boredom - ch3_closed_theta_theta_flow	5	-12.0437	0.2777	-3.1303	0.1435		50	0.2247		-0.9984	16	-17.0193	6.1213	-5.449	0.333		-1.2649	14	-13.57	3.5019	-5.034	0.2266
27	ch3_closed_alpha_alpha_boredom - ch3_closed_alpha_alpha_flow	4	-11.3536	-0.8	-6.3465	0.049		33	0.0395		-1.6502	16	-20.9698	2.6128	-9.1785	0.1184		-2.1397	14	-16.7092	0.02	-8.3446	0.0505
28	ch3_closed_beta_beta_boredom - ch3_closed_beta_beta_flow	5	-11.7083	0.9799	-7.8575	0.1435		33	0.0395		-1.7408	16	-24.5506	2.4109	-11.0698	0.1009		-2.2918	14	-18.8996	-0.6261	-9.7629	0.0379
29	ch4_closed_delta_delta_boredom - ch4_closed_delta_delta_flow	9	-15.4736	11.2565	2.2675	0.6072		60	1		-0.0291	14	-9.5602	9.3043	-0.1279	0.9772		-0.0251	12	-8.3916	8.2007	-0.0955	0.9804
30	ch4_closed_theta_theta_boredom - ch4_closed_theta_theta_flow	9	-17.3305	9.4748	2.2758	0.6072		56	0.8469		-0.3927	14	-14.2798	9.8599	-2.2099	0.7005		-0.5187	12	-12.0786	7.4334	-2.3226	0.6134
31	ch4_closed_alpha_alpha_boredom - ch4_closed_alpha_alpha_flow	7	-18.5102	5.9487	-2.6684	1		45	0.4212		-0.9602	14	-16.2468	6.1981	-5.0243	0.3532		-1.2602	12	-14.5993	3.8999	-5.3497	0.2316
32	ch4_closed_beta_beta_boredom - ch4_closed_beta_beta_flow	5	-20.588	4.9974	-6.0116	0.3018		37	0.2078		-1.0498	14	-15.6645	5.369	-5.1477	0.3116		-1.6287	12	-14.6167	2.1118	-6.2524	0.1293
1	ch1_open_delta_delta_flow - ch1_open_delta_delta_frustration	10	-8.7496	20.9338	6.0272	1		120	0.3321		1.2485	18	-6.2807	24.6805	9.1999	0.2278		1.538	16	-3.0882	19.4114	8.1616	0.1436
2	ch1_open_theta_theta_flow - ch1_open_theta_theta_frustration	13	-10.48	24.5454	10.3758	0.1671		122	0.2935		0.7548	18	-15.8947	33.721	8.9131	0.4601		1.76	16	-2.4054	25.9347	11.7647	0.0975
3	ch1_open_alpha_alpha_flow - ch1_open_alpha_alpha_frustration	13	-3.037	30.5546	9.5869	0.1671		136	0.1042		1.9258	18	-1.5307	35.2035	16.8364	0.0701		1.2457	16	-5.4027	20.7997	7.6985	0.2308
4	ch1_open_beta_beta_flow - ch1_open_beta_beta_frustration	12	-11.7657	31.1418	10.0658	0.3593		128	0.1956		1.6253	18	-4.4843	35.1297	15.3227	0.1215		1.6276	16	-3.1397	23.8974	10.3789	0.1231
5	ch2_open_delta_delta_flow - ch2_open_delta_delta_frustration	11	-4.7003	18.5833	5.913	0.6476		132	0.1447		1.75	18	-1.3655	14.9853	6.8099	0.0971		1.9424	16	-0.6452	14.768	7.0614	0.0699
6	ch2_open_theta_theta_flow - ch2_open_theta_theta_frustration	13	-9.1472	19.3725	5.4041	0.1671		140	0.0728		2.0975	18	-0.0159	19.2676	9.6258	0.0503		1.3626	16	-3.0977	14.2455	5.5739	0.1919
7	ch2_open_alpha_alpha_flow - ch2_open_alpha_alpha_frustration	13	-3.455	17.1761	5.0648	0.1671		140	0.0728		2.2092	18	0.5092	20.262	10.3856	0.0404		1.4872	16	-2.6381	15.0391	6.2005	0.1564
8	ch2_open_beta_beta_flow - ch2_open_beta_beta_frustration	13	-3.5963	21.3956	4.529	0.1671		141	0.0663		2.4045	18	1.5043	22.3245	11.9144	0.0272		1.7105	16	-1.7411	16.2888	7.2739	0.1065
9	ch3_open_delta_delta_flow - ch3_open_delta_delta_frustration	12	-6.4838	20.0509	12.0901	0.2379		117	0.1815		1.3922	17	-3.6968	18.0397	7.1714	0.1818		2.7498	15	2.7165	21.4426	12.0795	0.0149
10	ch3_open_theta_theta_flow - ch3_open_theta_theta_frustration	11	-5.0087	21.0689	15.9856	0.4807		119	0.154		1.4355	17	-4.4728	23.5159	9.5215	0.1693		1.7939	15	-1.8922	22.0038	10.0558	0.093
11	ch3_open_alpha_alpha_flow - ch3_open_alpha_alpha_frustration	12	-5.0534	26.2396	14.8059	0.2379		122	0.1187		1.3963	17	-5.075	24.9395	9.9322	0.1806		1.8386	15	-1.7133	23.2303	10.7585	0.0858
12	ch3_open_beta_beta_flow - ch3_open_beta_beta_frustration	12	-2.4043	28.1899	16.5122	0.2379		123	0.1084		1.613	17	-3.5748	26.7874	11.6063	0.1252		1.9972	15	-0.8286	25.4752	12.3233	0.0643
13	ch4_open_delta_delta_flow - ch4_open_delta_delta_frustration	11	-5.3541	29.7167	12.089	0.4807		128	0.0665		2.1937	17	0.4037	20.717	10.5603	0.0424		3.342	15	5.318	24.0447	14.6814	0.0045
14	ch4_open_theta_theta_flow - ch4_open_theta_theta_frustration	12	-8.596	31.6289	10.9157	0.2379		130	0.0539		2.2772	17	1.0078	26.4147	13.7112	0.036		2.4629	15	1.8609	25.7951	13.828	0.0264
15	ch4_open_alpha_alpha_flow - ch4_open_alpha_alpha_frustration	12	-6.89	30.7537	7.7612	0.2379		127	0.0737		2.2189	17	0.6565	26.0562	13.3564	0.0404		2.4402	15	1.699	25.159	13.429	0.0276
16	ch4_open_beta_beta_flow - ch4_open_beta_beta_frustration	12	-4.5345	27.5359	2.8903	0.2379		120	0.1415		1.9049	17	-1.1695	22.9138	10.8722	0.0739		1.1162	15	-4.9759	15.9176	5.4709	0.2819
17	ch1_closed_delta_delta_flow - ch1_closed_delta_delta_frustration	10	-5.1544	15.738	2.692	1		142	0.1769		1.6755	19	-2.3968	21.6359	9.6195	0.1102		0.8693	17	-4.7793	11.4777	3.3492	0.3968
18	ch1_closed_theta_theta_flow - ch1_closed_theta_theta_frustration	13	-4.8614	17.9561	8.5392	0.2632		147	0.1231		1.7888	19	-2.2627	28.8745	13.3059	0.0896		1.0738	17	-4.7653	14.643	4.9389	0.2979
19	ch1_closed_alpha_alpha_flow - ch1_closed_alpha_alpha_frustration	14	-0.2095	15.6991	7.025	0.1153		149	0.1054		1.7185	19	-2.9134	29.6456	13.3661	0.102		0.9911	17	-5.0503	13.9983	4.474	0.3355
20	ch1_closed_beta_beta_flow - ch1_closed_beta_beta_frustration	13	-3.5912	20.6624	5.2746	0.2632		142	0.1769		1.5985	19	-4.3127	32.1918	13.9396	0.1264		1.7852	17	-1.5934	19.1217	8.7642	0.0921
21	ch2_closed_delta_delta_flow - ch2_closed_delta_delta_frustration	11	-4.2012	16.6384	5.4703	0.6476		134	0.1232		1.8692	18	-0.7783	13.3311	6.2764	0.078		2.0034	16	-0.3654	12.933	6.2838	0.0624
22	ch2_closed_theta_theta_flow - ch2_closed_theta_theta_frustration	13	-5.5503	16.631	4.9834	0.1671		141	0.0663		2.1007	18	-0.0011	17.1685	8.5837	0.05		2.2049	16	0.3144	16.0014	8.1579	0.0424
23	ch2_closed_alpha_alpha_flow - ch2_closed_alpha_alpha_frustration	13	-3.2146	16.7049	4.1634	0.1671		137	0.0955		2.0473	18	-0.2209	17.1033	8.4412	0.0555		2.1717	16	0.1904	15.7873	7.9889	0.0453
24	ch2_closed_beta_beta_flow - ch2_closed_beta_beta_frustration	13	-3.6992	21.6397	3.3921	0.1671		136	0.1042		2.1259	18	0.1127	19.0877	9.6002	0.0476		1.3957	16	-2.7535	13.3676	5.307	0.1819
25	ch3_closed_delta_delta_flow - ch3_closed_delta_delta_frustration	11	-6.9365	16.4042	4.2806	0.4807		108	0.3465		1.0846	17	-4.2512	13.2458	4.4973	0.2932		1.1639	15	-3.4303	11.6833	4.1265	0.2626
26	ch3_closed_theta_theta_flow - ch3_closed_theta_theta_frustration	11	-7.3762	18.9552	6.3409	0.4807		112	0.2645		1.3643	17	-3.3499	15.6113	6.1307	0.1903		1.5139	15	-2.3767	14.0292	5.8262	0.1508
27	ch3_closed_alpha_alpha_flow - ch3_closed_alpha_alpha_frustration	10	-5.5107	17.105	5.0193	0.8145		115	0.2121		1.3248	17	-3.3642	14.7184	5.6771	0.2028		1.5484	15	-2.1427	13.5237	5.6905	0.1424
28	ch3_closed_beta_beta_flow - ch3_closed_beta_beta_frustration	10	-4.9177	9.9215	3.5975	0.8145		106	0.3927		1.1324	17	-3.8145	12.6541	4.4198	0.2732		1.3361	15	-2.454	10.6995	4.1228	0.2014
29	ch4_closed_delta_delta_flow - ch4_closed_delta_delta_frustration	11	-6.0686	26.438	10.8174	0.4807		126	0.0814		2.0525	17	-0.2661	19.3402	9.537	0.0558		2.5743	15	1.7468	18.5614	10.1541	0.0212
30	ch4_closed_theta_theta_flow - ch4_closed_theta_theta_frustration	12	-7.8617	29.918	9.812	0.2379		125	0.0898		2.0348	17	-0.4431	24.4796	12.0182	0.0578		2.5912	15	2.2231	22.8354	12.5293	0.0205
31	ch4_closed_alpha_alpha_flow - ch4_closed_alpha_alpha_frustration	12	-5.468	28.0857	6.4118	0.2379		127	0.0737		1.8845	17	-1.31	23.227	10.9585	0.0767		2.4969	15	1.7113	21.6708	11.6911	0.0247
32	ch4_closed_beta_beta_flow - ch4_closed_beta_beta_frustration	12	-4.6873	25.5019	1.9948	0.2379		115	0.2121		1.5326	17	-3.1946	20.1596	8.4825	0.1438		1.9583	15	-0.7582	17.904	8.5729	0.0691
1	ch1_open_delta_delta_boredom - ch1_open_delta_delta_frustration	13	-0.8216	19.3279	8.679	0.1671		140	0.0728		0.673	18	-12.4214	24.131	5.8548	0.5095		2.3191	16	0.8091	18.0281	9.4186	0.0339
2	ch1_open_theta_theta_boredom - ch1_open_theta_theta_frustration	12	-5.866	19.9686	13.5917	0.3593		132	0.1447		-0.5249	18	-84.0114	50.4246	-16.7934	0.6061		2.0343	16	-0.4347	21.0957	10.3305	0.0588
3	ch1_open_alpha_alpha_boredom - ch1_open_alpha_alpha_frustration	12	-6.1431	20.0647	9.7574	0.3593		137	0.0955		1.2993	18	-29.9011	126.822	48.4604	0.2103		2.0131	16	-0.7237	28.007	13.6417	0.0612
4	ch1_open_beta_beta_boredom - ch1_open_beta_beta_frustration	11	-8.5756	19.1532	5.3522	0.6476		123	0.2753		1.6822	18	-4.4438	40.1539	17.855	0.1098		0.8131	16	-6.3328	14.2131	3.9401	0.4281
5	ch2_open_delta_delta_boredom - ch2_open_delta_delta_frustration	14	-2.8047	18.8712	5.2042	0.1153		145	0.1429		1.4802	19	-2.5481	14.8589	6.1554	0.1552		1.9366	17	-0.591	13.8081	6.6086	0.0696
6	ch2_open_theta_theta_boredom - ch2_open_theta_theta_frustration	12	-7.6336	20.7121	5.3273	0.5034		136	0.2611		1.1318	19	-5.2399	17.5787	6.1694	0.2718		1.4745	17	-2.8464	16.058	6.6058	0.1586
7	ch2_open_alpha_alpha_boredom - ch2_open_alpha_alpha_frustration	10	-10.2752	14.8506	2.783	1		121	0.5706		0.5308	19	-8.6009	14.4451	2.9221	0.6017		0.6827	17	-6.7436	13.1951	3.2257	0.504
8	ch2_open_beta_beta_boredom - ch2_open_beta_beta_frustration	10	-11.2304	12.5585	-2.4495	1		108	0.9273		0.08	19	-12.0137	12.9692	0.4777	0.937		1.3665	17	-3.5403	16.5571	6.5084	0.1896
9	ch3_open_delta_delta_boredom - ch3_open_delta_delta_frustration	14	-7.5036	19.6422	2.5313	0.1892		140	0.412		0.6421	20	-8.3194	15.7188	3.6997	0.5281		0.8969	18	-6.1194	15.236	4.5583	0.3816
10	ch3_open_theta_theta_boredom - ch3_open_theta_theta_frustration	13	-9.2899	16.1738	3.415	0.3833		131	0.6091		0.2665	20	-12.3268	15.9376	1.8054	0.7926		0.4404	18	-9.419	14.4155	2.4982	0.6649
11	ch3_open_alpha_alpha_boredom - ch3_open_alpha_alpha_frustration	9	-11.0978	11.8862	-0.4715	0.6636		109	0.8382		-0.3526	20	-16.7691	11.9195	-2.4248	0.7281		-0.3118	18	-14.1507	10.4929	-1.8289	0.7588
12	ch3_open_beta_beta_boredom - ch3_open_beta_beta_frustration	7	-15.7739	8.0536	-2.8425	0.1892		86	0.3205		-0.8463	20	-21.3652	9.0322	-6.1665	0.4074		-0.8638	18	-17.9323	7.483	-5.2247	0.3991
13	ch4_open_delta_delta_boredom - ch4_open_delta_delta_frustration	10	-0.5408	28.0976	10.8695	0.3018		84	0.1876		1.2616	14	-5.5238	21.3034	7.8898	0.2277		3.3052	12	5.1254	24.9533	15.0393	0.0063
14	ch4_open_theta_theta_boredom - ch4_open_theta_theta_frustration	11	-6.0121	28.586	11.6969	0.1185		83	0.2078		1.1112	14	-7.9414	25.0164	8.5375	0.2852		2.9022	12	4.2432	29.8019	17.0225	0.0133
15	ch4_open_alpha_alpha_boredom - ch4_open_alpha_alpha_frustration	11	-7.2593	21.7349	10.5478	0.1185		81	0.2524		0.7949	14	-9.8386	21.4265	5.7939	0.4399		2.5397	12	1.9797	25.883	13.9313	0.026
16	ch4_open_beta_beta_boredom - ch4_open_beta_beta_frustration	9	-8.7456	18.2261	10.036	0.6072		76	0.3894		0.4674	14	-12.2872	19.1344	3.4236	0.6474		0.7453	12	-8.1938	16.7136	4.2599	0.4704
17	ch1_closed_delta_delta_boredom - ch1_closed_delta_delta_frustration	14	-0.5189	18.0584	7.3082	0.1153		159	0.0441		2.2043	19	0.521	20.1135	10.3173	0.04		2.4723	17	1.265	15.9913	8.6281	0.0243
18	ch1_closed_theta_theta_boredom - ch1_closed_theta_theta_frustration	13	-6.8754	18.1895	11.6201	0.2632		149	0.1054		1.898	19	-1.1469	23.4696	11.1613	0.073		1.195	17	-3.5408	12.7915	4.6253	0.2485
19	ch1_closed_alpha_alpha_boredom - ch1_closed_alpha_alpha_frustration	12	-7.9491	13.4713	6.0719	0.5034		133	0.3118		1.357	19	-4.345	20.3652	8.0101	0.1907		0.3647	17	-6.0499	8.5787	1.2644	0.7198
20	ch1_closed_beta_beta_boredom - ch1_closed_beta_beta_frustration	10	-10.4488	14.4346	-0.1107	1		110	0.8695		0.9221	19	-8.401	21.632	6.6155	0.368		-0.4566	17	-9.3737	6.0384	-1.6676	0.6538
21	ch2_closed_delta_delta_boredom - ch2_closed_delta_delta_frustration	14	-2.3684	16.5997	5.9615	0.1153		147	0.1231		1.7407	19	-1.2336	13.4236	6.095	0.0979		1.8346	17	-0.8843	12.6732	5.8944	0.0841
22	ch2_closed_theta_theta_boredom - ch2_closed_theta_theta_frustration	12	-7.3676	19.9509	5.2486	0.5034		139	0.2162		1.3744	19	-3.2293	15.582	6.1763	0.1853		0.5338	17	-6.1372	10.2945	2.0787	0.6004
23	ch2_closed_alpha_alpha_boredom - ch2_closed_alpha_alpha_frustration	10	-8.4735	15.7948	2.747	1		122	0.5459		0.6182	19	-6.4112	11.7862	2.6875	0.5438		0.8119	17	-4.7779	10.7556	2.9889	0.4281
24	ch2_closed_beta_beta_boredom - ch2_closed_beta_beta_frustration	10	-10.7844	11.3089	-1.8032	1		110	0.8695		0.2137	19	-9.1493	11.2304	1.0405	0.833		0.4273	17	-6.9114	10.4222	1.7554	0.6745
25	ch3_closed_delta_delta_boredom - ch3_closed_delta_delta_frustration	14	-6.7747	17.3145	1.8932	0.1892		142	0.3737		0.7351	20	-7.2105	15.058	3.9238	0.4708		0.8931	18	-5.8081	14.3968	4.2944	0.3836
26	ch3_closed_theta_theta_boredom - ch3_closed_theta_theta_frustration	13	-6.916	15.6822	5.2913	0.3833		133	0.5621		0.3976	20	-10.3559	15.2326	2.4384	0.6952		0.4928	18	-8.7934	14.1829	2.6948	0.6281
27	ch3_closed_alpha_alpha_boredom - ch3_closed_alpha_alpha_frustration	9	-8.4954	11.2522	-0.5619	0.6636		111	0.8917		-0.2557	20	-13.9798	10.9265	-1.5267	0.8008		-0.3291	18	-12.6119	9.1961	-1.7079	0.7459
28	ch3_closed_beta_beta_boredom - ch3_closed_beta_beta_frustration	7	-14.5268	9.5856	-4.3545	0.1892		89	0.3737		-0.6856	20	-17.8094	8.9988	-4.4053	0.5009		-0.8792	18	-16.5072	6.7672	-4.87	0.3909
29	ch4_closed_delta_delta_boredom - ch4_closed_delta_delta_frustration	10	-0.5027	25.0522	10.6222	0.3018		87	0.1354		1.218	14	-5.4874	19.9118	7.2122	0.2433		2.1374	12	-0.182	18.9805	9.3992	0.0538
30	ch4_closed_theta_theta_boredom - ch4_closed_theta_theta_frustration	11	-5.8673	23.382	14.6206	0.1185		84	0.1876		1.013	14	-8.1778	22.8155	7.3189	0.3283		1.8764	12	-1.5681	21.0274	9.7296	0.0851
31	ch4_closed_alpha_alpha_boredom - ch4_closed_alpha_alpha_frustration	11	-6.8469	17.871	10.8336	0.1185		81	0.2524		0.6183	14	-10.1799	18.4258	4.123	0.5463		1.5277	12	-2.8534	16.2425	6.6946	0.1525
32	ch4_closed_beta_beta_boredom - ch4_closed_beta_beta_frustration	9	-9.5003	15.3148	9.4933	0.6072		76	0.3894		0.3734	14	-12.2317	17.3892	2.5788	0.7144		1.1785	12	-4.5875	15.397	5.4048	0.2614

## Sheet: Munka2
[1]	-0.0794	14	-9.9652	9.2538	-0.3557	0.9378
[1]	-0.7012	14	-15.3701	7.7959	-3.7871	0.4946
[1]	-0.1206	14	-14.2917	12.7702	-0.7608	0.9057
[1]	-1.779	14	-21.7711	2.0297	-9.8707	0.097
[1]	0.3633	15	-5.8396	8.2391	1.1997	0.7215
[1]	-1.3492	15	-15.8946	3.572	-6.1613	0.1973
[1]	-2.033	15	-20.5412	0.4857	-10.0277	0.0601
[1]	-1.4281	15	-15.6231	3.0872	-6.268	0.1738
[1]	-0.4845	14	-15.2242	9.6131	-2.8056	0.6355
[1]	-0.8946	14	-21.7561	8.949	-6.4035	0.3861
[1]	-0.4087	14	-19.52	13.2712	-3.1244	0.6889
[1]	-0.9057	14	-23.6125	9.5916	-7.0105	0.3804
[1]	-0.1027	12	-9.3286	8.4889	-0.4199	0.9199
[1]	-0.6136	12	-14.3293	8.0321	-3.1486	0.551
[1]	-1.2824	12	-17.126	4.4352	-6.3454	0.2239
[1]	-1.5704	12	-15.7219	2.5511	-6.5854	0.1423
[1]	-1.1565	15	-9.5983	2.8462	-3.3761	0.2656
[1]	-1.8724	15	-15.4055	0.9966	-7.2044	0.0808
[1]	-2.7408	15	-18.3633	-2.2968	-10.33	0.0152
[1]	-3.5495	15	-21.7564	-5.4309	-13.5936	0.0029
[1]	0.6172	15	-4.6741	8.4848	1.9054	0.5463
[1]	-1.0697	15	-12.2622	4.0672	-4.0975	0.3017
[1]	-1.8439	15	-15.4266	1.116	-7.1553	0.085
[1]	-2.3785	15	-16.7516	-0.9175	-8.8346	0.0311
[1]	-0.6294	14	-8.3549	4.564	-1.8955	0.5392
[1]	-1.2649	14	-13.57	3.5019	-5.034	0.2266
[1]	-2.1397	14	-16.7092	0.02	-8.3446	0.0505
[1]	-2.2918	14	-18.8996	-0.6261	-9.7629	0.0379
[1]	-0.0251	12	-8.3916	8.2007	-0.0955	0.9804
[1]	-0.5187	12	-12.0786	7.4334	-2.3226	0.6134
[1]	-1.2602	12	-14.5993	3.8999	-5.3497	0.2316
[1]	-1.6287	12	-14.6167	2.1118	-6.2524	0.1293
[1]	1.538	16	-3.0882	19.4114	8.1616	0.1436
[1]	1.76	16	-2.4054	25.9347	11.7647	0.0975
[1]	1.2457	16	-5.4027	20.7997	7.6985	0.2308
[1]	1.6276	16	-3.1397	23.8974	10.3789	0.1231
[1]	1.9424	16	-0.6452	14.768	7.0614	0.0699
[1]	1.3626	16	-3.0977	14.2455	5.5739	0.1919
[1]	1.4872	16	-2.6381	15.0391	6.2005	0.1564
[1]	1.7105	16	-1.7411	16.2888	7.2739	0.1065
[1]	2.7498	15	2.7165	21.4426	12.0795	0.0149
[1]	1.7939	15	-1.8922	22.0038	10.0558	0.093
[1]	1.8386	15	-1.7133	23.2303	10.7585	0.0858
[1]	1.9972	15	-0.8286	25.4752	12.3233	0.0643
[1]	3.342	15	5.318	24.0447	14.6814	0.0045
[1]	2.4629	15	1.8609	25.7951	13.828	0.0264
[1]	2.4402	15	1.699	25.159	13.429	0.0276
[1]	1.1162	15	-4.9759	15.9176	5.4709	0.2819
[1]	0.8693	17	-4.7793	11.4777	3.3492	0.3968
[1]	1.0738	17	-4.7653	14.643	4.9389	0.2979
[1]	0.9911	17	-5.0503	13.9983	4.474	0.3355
[1]	1.7852	17	-1.5934	19.1217	8.7642	0.0921
[1]	2.0034	16	-0.3654	12.933	6.2838	0.0624
[1]	2.2049	16	0.3144	16.0014	8.1579	0.0424
[1]	2.1717	16	0.1904	15.7873	7.9889	0.0453
[1]	1.3957	16	-2.7535	13.3676	5.307	0.1819
[1]	1.1639	15	-3.4303	11.6833	4.1265	0.2626
[1]	1.5139	15	-2.3767	14.0292	5.8262	0.1508
[1]	1.5484	15	-2.1427	13.5237	5.6905	0.1424
[1]	1.3361	15	-2.454	10.6995	4.1228	0.2014
[1]	2.5743	15	1.7468	18.5614	10.1541	0.0212
[1]	2.5912	15	2.2231	22.8354	12.5293	0.0205
[1]	2.4969	15	1.7113	21.6708	11.6911	0.0247
[1]	1.9583	15	-0.7582	17.904	8.5729	0.0691
[1]	2.3191	16	0.8091	18.0281	9.4186	0.0339
[1]	2.0343	16	-0.4347	21.0957	10.3305	0.0588
[1]	2.0131	16	-0.7237	28.007	13.6417	0.0612
[1]	0.8131	16	-6.3328	14.2131	3.9401	0.4281
[1]	1.9366	17	-0.591	13.8081	6.6086	0.0696
[1]	1.4745	17	-2.8464	16.058	6.6058	0.1586
[1]	0.6827	17	-6.7436	13.1951	3.2257	0.504
[1]	1.3665	17	-3.5403	16.5571	6.5084	0.1896
[1]	0.8969	18	-6.1194	15.236	4.5583	0.3816
[1]	0.4404	18	-9.419	14.4155	2.4982	0.6649
[1]	-0.3118	18	-14.1507	10.4929	-1.8289	0.7588
[1]	-0.8638	18	-17.9323	7.483	-5.2247	0.3991
[1]	3.3052	12	5.1254	24.9533	15.0393	0.0063
[1]	2.9022	12	4.2432	29.8019	17.0225	0.0133
[1]	2.5397	12	1.9797	25.883	13.9313	0.026
[1]	0.7453	12	-8.1938	16.7136	4.2599	0.4704
[1]	2.4723	17	1.265	15.9913	8.6281	0.0243
[1]	1.195	17	-3.5408	12.7915	4.6253	0.2485
[1]	0.3647	17	-6.0499	8.5787	1.2644	0.7198
[1]	-0.4566	17	-9.3737	6.0384	-1.6676	0.6538
[1]	1.8346	17	-0.8843	12.6732	5.8944	0.0841
[1]	0.5338	17	-6.1372	10.2945	2.0787	0.6004
[1]	0.8119	17	-4.7779	10.7556	2.9889	0.4281
[1]	0.4273	17	-6.9114	10.4222	1.7554	0.6745
[1]	0.8931	18	-5.8081	14.3968	4.2944	0.3836
[1]	0.4928	18	-8.7934	14.1829	2.6948	0.6281
[1]	-0.3291	18	-12.6119	9.1961	-1.7079	0.7459
[1]	-0.8792	18	-16.5072	6.7672	-4.87	0.3909
[1]	2.1374	12	-0.182	18.9805	9.3992	0.0538
[1]	1.8764	12	-1.5681	21.0274	9.7296	0.0851
[1]	1.5277	12	-2.8534	16.2425	6.6946	0.1525
[1]	1.1785	12	-4.5875	15.397	5.4048	0.2614

## Sheet: Munka3
		statistic (t)	df	CI95%, low	CI95%, high	estimate (mean)	p-value
ch1_closed_alpha_boredom - ch1_closed_alpha_flow	Boredom-flow, AF7, alpha	-2.7408	15	-18.3633	-2.2968	-10.33	0.0152
ch1_closed_beta_boredom - ch1_closed_beta_flow	Boredom-flow, AF7, beta	-3.5495	15	-21.7564	-5.4309	-13.5936	0.0029
ch2_closed_beta_boredom - ch2_closed_beta_flow	Boredom-flow, Fp1, beta	-2.3785	15	-16.7516	-0.9175	-8.8346	0.0311
ch3_closed_beta_boredom - ch3_closed_beta_flow	Boredom-flow, Fp2, beta	-2.2918	14	-18.8996	-0.6261	-9.7629	0.0379
ch2_closed_theta_flow - ch2_closed_theta_frustration	Flow-frustration, Fp1, theta	2.2049	16	0.3144	16.0014	8.1579	0.0424
ch2_closed_alpha_flow - ch2_closed_alpha_frustration	Flow-frustration, Fp1, alpha	2.1717	16	0.1904	15.7873	7.9889	0.0453
ch4_closed_delta_flow - ch4_closed_delta_frustration	Flow-frustration, AF8, delta	2.5743	15	1.7468	18.5614	10.1541	0.0212
ch4_closed_theta_flow - ch4_closed_theta_frustration	Flow-frustration, AF8, theta	2.5912	15	2.2231	22.8354	12.5293	0.0205
ch4_closed_alpha_flow - ch4_closed_alpha_frustration	Flow-frustration, AF8, alpha	2.4969	15	1.7113	21.6708	11.6911	0.0247
ch1_closed_delta_boredom - ch1_closed_delta_frustration	Boredom-frustration, AF7, delta	2.4723	17	1.265	15.9913	8.6281	0.0243
		statistic (t)	df	CI95%, low	CI95%, high	estimate (mean)	p-value
ch3_open_delta_flow - ch3_open_delta_frustration	Flow-frustration, Fp2, delta	2.7498	15	2.7165	21.4426	12.0795	0.0149
ch4_open_delta_flow - ch4_open_delta_frustration	Flow-frustration, AF8, delta	3.342	15	5.318	24.0447	14.6814	0.0045
ch4_open_theta_flow - ch4_open_theta_frustration	Flow-frustration, AF8, theta	2.4629	15	1.8609	25.7951	13.828	0.0264
ch4_open_alpha_flow - ch4_open_alpha_frustration	Flow-frustration, AF8, alpha	2.4402	15	1.699	25.159	13.429	0.0276
ch1_open_delta_boredom - ch1_open_delta_frustration	Boredom-frustration, AF7, delta	2.3191	16	0.8091	18.0281	9.4186	0.0339
ch4_open_delta_boredom - ch4_open_delta_frustration	Boredom-frustration, AF8, delta	3.3052	12	5.1254	24.9533	15.0393	0.0063
ch4_open_theta_boredom - ch4_open_theta_frustration	Boredom-frustration, AF8, theta	2.9022	12	4.2432	29.8019	17.0225	0.0133
ch4_open_alpha_boredom - ch4_open_alpha_frustration	Boredom-frustration, AF8, alpha	2.5397	12	1.9797	25.883	13.9313	0.026
