# Supplementary material for: Physiological assessment of the psychological flow state using wearable devices
Source: Sci Rep. 2025 Apr 7;15:11839. doi: 10.1038/s41598-025-95647-x (PMC11977251; doi:10.1038/s41598-025-95647-x)
Supplement: Supplementary file 1 — Supplementary Material 1 [file 41598_2025_95647_MOESM1_ESM.zip › Supplementary/extract_data.py]

import csv
import numpy as np
import matplotlib.pyplot as plt
import scipy

fns = ["BV_231208.csv",
       "BB_231027.csv",
       "HF_231204.csv",
       "HÉ_131205.csv",
       "JB_231204.csv",
       "JE_231026.csv",
       "KK_231204.csv",
       "LA_231206.csv",
       "MT0_231218.csv",
       "MT1_231218.csv",
       "PD_231215.csv",
       "RM0_231025.csv",
       "RR_231026.csv",
       "RM1_231027.csv",
       "RAZ_231205.csv",
       "RF_231130.csv",
       "RJ_231025.csv",
       "SZ_231218.csv",
       "SL_231027.csv",
       "SS_231027.csv",
       "SZM_231218.csv",
       "TE_231204.csv",
       "TA_231026.csv",
       "UI_231026.csv"
       ]
#                  0     1     2      3     4     5   6     7     8     9     10    11    12    13    14    15    16    17    18    19    20    21    22    23
threshold_upper = [15,   25,   24.95, 20,   22.5, 25, 15,   15,   22.5, 25,   22.5, 30,   22.5, 22.5, 22.5, 22.5, 22.5, 15,   30,   22.5, 40,   30,   22.5, 22.5]
threshold_lower = [12.5, 22.5, 24.95, 11.5, 22.5, 25, 22.5, 11.5, 15,   22.5, 22.5, 22.5, 22.5, 22.5, 17,   22.5, 22.5, 22.5, 22.5, 22.5, 22.5, 22.5, 22.5, 22.5]

states = [['open_eye', 'closed_eye', 'flow', 'frustration', 'boredom'], # 0
          ['open_eye', 'closed_eye', 'boredom', 'flow', 'frustration'], # 1
          ['open_eye', 'closed_eye', 'frustration', 'boredom', 'flow'], # 2
          ['open_eye', 'closed_eye', 'boredom', 'frustration', 'flow'], # 3
          ['open_eye', 'closed_eye', 'flow', 'boredom', 'frustration'], # 4
          ['open_eye', 'closed_eye', 'flow', 'boredom', 'frustration'], # 5
          ['open_eye', 'closed_eye', 'flow', 'frustration', 'boredom'], # 6
          ['open_eye', 'closed_eye', 'boredom', 'frustration', 'flow'], # 7
          ['open_eye', 'closed_eye', 'flow', 'frustration', 'boredom'], # 8
          ['open_eye', 'closed_eye', 'boredom', 'frustration', 'flow'], # 9
          ['open_eye', 'closed_eye', 'frustration', 'boredom', 'flow'], # 10
          ['open_eye', 'closed_eye', 'boredom', 'frustration', 'flow'], # 11
          ['open_eye', 'closed_eye', 'frustration', 'flow', 'boredom'], # 12
          ['open_eye', 'closed_eye', 'flow', 'frustration', 'boredom'], # 13
          ['open_eye', 'closed_eye', 'frustration', 'boredom', 'flow'], # 14
          ['open_eye', 'closed_eye', 'frustration', 'boredom', 'flow'], # 15
          ['open_eye', 'closed_eye', 'boredom', 'flow', 'frustration'], # 16
          ['open_eye', 'closed_eye', 'frustration', 'flow', 'boredom'], # 17
          ['open_eye', 'closed_eye', 'frustration', 'boredom', 'flow'], # 18
          ['open_eye', 'closed_eye', 'frustration', 'boredom', 'flow'], # 19
          ['open_eye', 'closed_eye', 'frustration', 'flow', 'boredom'], # 20
          ['open_eye', 'closed_eye', 'boredom', 'flow', 'frustration'], # 21
          ['open_eye', 'closed_eye', 'frustration', 'flow', 'boredom'], # 22
          ['open_eye', 'closed_eye', 'boredom', 'frustration', 'flow']] # 23

ARC_ID = 235
fs = 250

#22012 rest maximum mintapontban
#88.048 rest maximum másodpercben
#138718.0 tetris maximum mintapontban
#554.872 tetris maximum másodpercben
#9.247866666666667

timespan_rest = 60
timespan_tetris = 480
timespan_rest_sample = timespan_rest * fs
timespan_tetris_sample = timespan_tetris * fs
timespan_rest_max_sample = 22012
timespan_tetris_max_sample = 138718

for f_i in range(0, len(fns)):
       fn = fns[f_i]
       data = np.loadtxt(fn, delimiter=';')

       # Separate data from the two devices
       i_ARC = np.where(data[:, 23] == ARC_ID, False, True)
       data_ARC = np.delete(data, i_ARC, axis=0)
       data_ARB = np.delete(data, ~i_ARC, axis=0)

       # Match the length of the two matrices
       L = data_ARC.shape[0]
       if data_ARB.shape[0] < L:
           L = data_ARB.shape[0]

       #plt.plot(data_ARC[:, 16])
       #plt.plot(data_ARB[:, 16])
       #plt.title(fn)
       #plt.show()

       # Remove transmission artifacts
       if fn == "2023-10-27 110728.csv":
              artifact_mask = np.where(np.abs(data_ARB[0:L, 16] - data_ARC[0:L, 16]) > 5000, True, False)
       else:
              artifact_mask = np.where(np.abs(data_ARB[0:L, 16] - data_ARC[0:L, 16]) > 50000, True, False)

       #plt.plot(artifact_mask * np.max(data_ARB[0:L, 16]))
       #plt.show()

       data_ARC = np.delete(data_ARC, np.concatenate((artifact_mask, np.zeros((data_ARC.shape[0] - artifact_mask.shape[0]), dtype=bool))), axis=0)
       data_ARB = np.delete(data_ARB, np.concatenate((artifact_mask, np.zeros((data_ARB.shape[0] - artifact_mask.shape[0]), dtype=bool))), axis=0)

       #plt.plot(data_ARC[:, 16])
       #plt.plot(data_ARB[:, 16])
       #plt.title(fn)
       #plt.show()

       L = data_ARC.shape[0]
       if data_ARB.shape[0] < L:
           L = data_ARB.shape[0]

       if fn == "2023-10-25 140357.csv":
              steps_ARC = np.where(data_ARC[1:L, 16] - data_ARC[0:L - 1, 16] > 15000, 1, 0)
              steps_ARB = np.where(data_ARB[1:L, 16] - data_ARB[0:L - 1, 16] > 15000, 1, 0)
       else:
              steps_ARC = np.where(data_ARC[1:L, 16] - data_ARC[0:L-1, 16] > 8000, 1, 0)
              steps_ARB = np.where(data_ARB[1:L, 16] - data_ARB[0:L-1, 16] > 8000, 1, 0)
       #plt.plot(data_ARC[1:L, 16] - data_ARC[0:L-1, 16])
       #plt.plot(data_ARB[1:L, 16] - data_ARB[0:L-1, 16])
       #plt.plot(steps_ARC)
       #plt.plot(steps_ARB)
       #plt.title(fn)
       #plt.show()

       # Define windows for data blocks
       i_steps_ARC = np.concatenate((np.zeros(1, dtype=int), np.where(steps_ARC == 1)[0], np.zeros(1, dtype=int)))
       i_steps_ARB = np.concatenate((np.zeros(1, dtype=int), np.where(steps_ARB == 1)[0], np.zeros(1, dtype=int)))
       i_steps_ARC[i_steps_ARC.shape[0]-1] = L
       i_steps_ARB[i_steps_ARB.shape[0]-1] = L
       timespans_ARC = i_steps_ARC[1:i_steps_ARC.shape[0]] - i_steps_ARC[0:i_steps_ARC.shape[0]-1]
       timespans_ARB = i_steps_ARB[1:i_steps_ARB.shape[0]] - i_steps_ARB[0:i_steps_ARB.shape[0]-1]
       i_steps_ARC = np.delete(i_steps_ARC, np.where(timespans_ARC < timespan_rest_sample)[0])
       i_steps_ARB = np.delete(i_steps_ARB, np.where(timespans_ARB < timespan_rest_sample)[0])
       print(fn)
       #print(i_steps_ARC)
       #print(i_steps_ARB)

       i_steps = np.round((i_steps_ARC + i_steps_ARB) / 2).astype(int)
       #print(i_steps)

       window_length = [timespan_rest_sample,
                        timespan_rest_sample,
                        timespan_tetris_sample,
                        timespan_tetris_sample,
                        timespan_tetris_sample]
       offset = [int(np.round((i_steps[1] - timespan_rest_sample)/2)),
                 int(np.round((i_steps[2] - i_steps[1] - timespan_rest_sample)/2)),
                 int(np.round((timespan_tetris_max_sample - timespan_tetris_sample)/2)),
                 int(np.round((timespan_tetris_max_sample - timespan_tetris_sample)/2)),
                 int(np.round((timespan_tetris_max_sample - timespan_tetris_sample)/2))]
       window = np.zeros(L, dtype=int)
       for i in range(len(i_steps)-1):
              window[i_steps[i] + offset[i]:i_steps[i] + offset[i] + window_length[i]] = 1
       #plt.plot(data_ARC[:, 16])
       #plt.plot(data_ARB[:, 16])
       #plt.plot(steps_ARC * max(data_ARC[1:L, 16]))
       #plt.plot(steps_ARB * max(data_ARC[1:L, 16]))
       #plt.plot(window * max(data_ARC[1:L, 16]))
       #plt.title(fn)
       plt.show()

        # Heart rate in 1/min
       data_ARB[:, 18] = data_ARB[:, 18]/10

       # SpO2 in %
       data_ARB[:, 19] = data_ARB[:, 19]/10

       # ACC data in mg
       data_ARC[:, 10:13] = data_ARC[:, 10:13] * 0.061035
       data_ARB[:, 10:13] = data_ARB[:, 10:13] * 0.061035

       # Gyro data in dps
       data_ARC[:, 13:16] = data_ARC[:, 13:16] * 0.01526
       data_ARB[:, 13:16] = data_ARB[:, 13:16] * 0.01526

       # EEG/EMG data in uV
       data_ARC[:, 0:4] = data_ARC[:, 0:4] * 0.045
       data_ARB[:, 0:6] = data_ARB[:, 0:6] * 0.045

       plt.plot(data_ARC[:, 0:4])
       plt.plot(window * data_ARC[:, 0:4].max())
       plt.title(fn)
       plt.show()

       #fig, (ax1, ax2) = plt.subplots(1, 2)
       #ax1.plot(data_ARB[:, 18])
       #ax2.plot(data_ARB[:, 19])

       #ax1.plot(data_ARC[:, 8])
       #ax1.plot(data_ARB[:, 8])
       #ax2.plot(data_ARB[:, 17])

       # ax1.plot(data_ARC[:, 0:4])
       # ax2.plot(data_ARB[:, 0:6])

       #fig, axs = plt.subplots(2, 2)
       #axs[0, 0].plot(data_ARC[:, 13:16])
       #axs[1, 0].plot(data_ARC[:, 10:13])
       #axs[0, 1].plot(data_ARB[:, 13:16])
       #axs[1, 1].plot(data_ARB[:, 10:13])

       # Erase contact faults from SpO2 using interpolation
       data_ARB[0, 18] = np.median(data_ARB[:, 18])
       data_ARB[0, 19] = np.median(data_ARB[:, 19])
       SpO2_artifact_mask = np.where(data_ARB[:, 19] > 100, 1, 0)
       SpO2_artifact_mask = np.bitwise_or(SpO2_artifact_mask, np.where(data_ARB[:, 19] < 30, 1, 0))
       SpO2_artifact_edges = SpO2_artifact_mask[1:SpO2_artifact_mask.shape[0]] - SpO2_artifact_mask[0:-1]
       SpO2_artifact_left = np.where(SpO2_artifact_edges == 1)[0]
       SpO2_artifact_right = np.where(SpO2_artifact_edges == -1)[0] + 1
       if SpO2_artifact_left.shape[0] > SpO2_artifact_right.shape[0]:
              SpO2_artifact_left = SpO2_artifact_left[0:-1]
       if SpO2_artifact_right.shape[0] > SpO2_artifact_left.shape[0]:
              SpO2_artifact_right = SpO2_artifact_right[1:SpO2_artifact_right.shape[0]]
       # print(SpO2_artifact_left)
       # print(SpO2_artifact_right)
       HR_interpolation_values = (data_ARB[SpO2_artifact_left, 18] + data_ARB[SpO2_artifact_right, 18]) / 2
       SpO2_interpolation_values = (data_ARB[SpO2_artifact_left, 19] + data_ARB[SpO2_artifact_right, 19]) / 2
       # print(data_ARB[SpO2_artifact_left, 19])
       # print(data_ARB[SpO2_artifact_right, 19])
       # print(SpO2_interpolation_values)
       HR_new_values = np.zeros((SpO2_artifact_mask.shape[0]))
       SpO2_new_values = np.zeros((SpO2_artifact_mask.shape[0]))
       for i in range(SpO2_artifact_left.shape[0]):
              HR_new_values[SpO2_artifact_left[i] + 1:SpO2_artifact_right[i]] = HR_interpolation_values[i]
              SpO2_new_values[SpO2_artifact_left[i] + 1:SpO2_artifact_right[i]] = SpO2_interpolation_values[i]
              data_ARB[SpO2_artifact_left[i] + 1:SpO2_artifact_right[i], 18] = HR_interpolation_values[i]
              data_ARB[SpO2_artifact_left[i] + 1:SpO2_artifact_right[i], 19] = SpO2_interpolation_values[i]

       # Erase high-amplitude artifacts and contact faults from HR using interpolation
       HR_artifact_mask = np.where(data_ARB[:, 18] > np.median(data_ARB[:, 18]) + threshold_upper[f_i], 1, 0)
       HR_artifact_mask = np.bitwise_or(HR_artifact_mask, np.where(data_ARB[:, 18] < np.median(data_ARB[:, 18]) - threshold_lower[f_i], 1, 0))
       HR_artifact_edges = HR_artifact_mask[1:HR_artifact_mask.shape[0]] - HR_artifact_mask[0:-1]
       HR_artifact_left = np.where(HR_artifact_edges == 1)[0]
       HR_artifact_right = np.where(HR_artifact_edges == -1)[0] + 1
       if HR_artifact_left.shape[0] > HR_artifact_right.shape[0]:
              HR_artifact_left = HR_artifact_left[0:-1]
       if HR_artifact_right.shape[0] > HR_artifact_left.shape[0]:
              HR_artifact_right = HR_artifact_right[1:HR_artifact_right.shape[0]]
       # print(HR_artifact_left)
       # print(HR_artifact_right)
       HR_interpolation_values = (data_ARB[HR_artifact_left, 18] + data_ARB[HR_artifact_right, 18]) / 2
       # print(data_ARB[HR_artifact_left, 18])
       # print(data_ARB[HR_artifact_right, 18])
       # print(HR_interpolation_values)
       HR_new_values = np.zeros((HR_artifact_mask.shape[0]))
       for i in range(HR_artifact_left.shape[0]):
              HR_new_values[HR_artifact_left[i] + 1:HR_artifact_right[i]] = HR_interpolation_values[i]
              data_ARB[HR_artifact_left[i] + 1:HR_artifact_right[i], 18] = HR_interpolation_values[i]

       #ax1.plot(data_ARB[:, 18])
       #ax1.plot(SpO2_artifact_mask * 25-50)
       #ax1.plot(HR_artifact_edges * 200)
       #ax1.plot(HR_new_values)
       #ax1.plot(window * 250)
       #ax1.set_title("Heart rate [1/min]")
       #ax2.plot(data_ARB[:, 19])
       #ax2.plot(SpO2_artifact_mask * 100)
       #ax2.plot(SpO2_artifact_edges * 100)
       #ax2.plot(SpO2_new_values)
       #ax2.plot(window * 100)
       #ax2.set_title("Blood oxygenization level [%]")
       #plt.title(fn)
       #plt.show()

       # ax1.plot(data_ARC[:, 8])
       # ax1.plot(data_ARB[:, 8])
       # ax1.set_title("Battery status [mV]")
       # ax2.plot(data_ARB[:, 17])
       # ax2.set_title("Galvanic skin response [kOhm]")
       # ax2.plot(window * 2500)
       # plt.title(fn)
       # plt.show()

       # axs[0, 0].plot(data_ARC[:, 13:16])
       # axs[0, 0].plot(window * 400)
       # axs[0, 0].set_title("Headband gyroscope [dps]")
       # axs[1, 0].plot(data_ARC[:, 10:13])
       # axs[1, 0].plot(window * 1000)
       # axs[1, 0].set_title("Headband accelerometer [mg]")
       # axs[0, 1].plot(data_ARB[:, 13:16])
       # axs[0, 1].plot(window * 400)
       # axs[0, 1].set_title("Armband gyroscope [dps]")
       # axs[1, 1].plot(data_ARB[:, 10:13])
       # axs[1, 1].plot(window * 1000)
       # axs[1, 1].set_title("Armband accelerometer [mg]")
       # plt.title(fn)
       # plt.show()

       hp = scipy.signal.butter(2, 0.5, 'hp', fs=fs, output='sos')
       lp = scipy.signal.butter(2, 30, 'lp', fs=fs, output='sos')
       EEG_filtered = np.zeros(data_ARC[:, 0:4].shape)
       for i in range(EEG_filtered.shape[1]):
           EEG_filtered[:, i] = scipy.signal.sosfiltfilt(hp, data_ARC[:, i])
           EEG_filtered[:, i] = scipy.signal.sosfiltfilt(lp, EEG_filtered[:, i])

       # # EEG/EMG data in uV
       # fig, (ax1, ax2) = plt.subplots(1, 2)
       # ax1.plot(data_ARC[:, 0:4])
       # ax1.plot(window * 100000)
       # ax1.set_title("EEG signal [uV]")
       # ax2.plot(EEG_filtered)
       # ax2.plot(window * 1000)
       # ax2.set_title(fn)
       # plt.show()

       '''
       # Write data into file
       for i in range(len(i_steps)-1):

           f = open(fns[f_i].split('.')[0] + '_EEG_' + states[f_i][i] + '_filtered.csv', 'w', newline='')
           writer = csv.writer(f, delimiter=';')
           data_to_write = EEG_filtered[i_steps[i] + offset[i]:i_steps[i] + offset[i] + window_length[i], 0:4]
           writer.writerows(data_to_write)
           f.close()

           f = open(fns[f_i].split('.')[0] + '_EEG_' + states[f_i][i] + '.csv', 'w', newline='')
           writer = csv.writer(f, delimiter=';')
           data_to_write = data_ARC[i_steps[i] + offset[i]:i_steps[i] + offset[i] + window_length[i], 0:4]
           writer.writerows(data_to_write)
           f.close()

           f = open(fns[f_i].split('.')[0] + '_Acc_ARC_' + states[f_i][i] + '.csv', 'w', newline='')
           writer = csv.writer(f, delimiter=';')
           data_to_write = data_ARC[i_steps[i] + offset[i]:i_steps[i] + offset[i] + window_length[i], 10:13]
           writer.writerows(data_to_write)
           f.close()

           f = open(fns[f_i].split('.')[0] + '_Acc_ARB_' + states[f_i][i] + '.csv', 'w', newline='')
           writer = csv.writer(f, delimiter=';')
           data_to_write = data_ARB[i_steps[i] + offset[i]:i_steps[i] + offset[i] + window_length[i], 10:13]
           writer.writerows(data_to_write)
           f.close()

           f = open(fns[f_i].split('.')[0] + '_Gyro_ARC_' + states[f_i][i] + '.csv', 'w', newline='')
           writer = csv.writer(f, delimiter=';')
           data_to_write = data_ARC[i_steps[i] + offset[i]:i_steps[i] + offset[i] + window_length[i], 13:16]
           writer.writerows(data_to_write)
           f.close()

           f = open(fns[f_i].split('.')[0] + '_Gyro_ARB_' + states[f_i][i] + '.csv', 'w', newline='')
           writer = csv.writer(f, delimiter=';')
           data_to_write = data_ARB[i_steps[i] + offset[i]:i_steps[i] + offset[i] + window_length[i], 13:16]
           writer.writerows(data_to_write)
           f.close()

           f = open(fns[f_i].split('.')[0] + '_GSR_' + states[f_i][i] + '.csv', 'w', newline='')
           writer = csv.writer(f, delimiter=';')
           data_to_write = data_ARB[i_steps[i] + offset[i]:i_steps[i] + offset[i] + window_length[i], 17]
           writer.writerows(data_to_write.reshape(window_length[i], 1))
           f.close()

           f = open(fns[f_i].split('.')[0] + '_HR_' + states[f_i][i] + '.csv', 'w', newline='')
           writer = csv.writer(f, delimiter=';')
           data_to_write = data_ARB[i_steps[i] + offset[i]:i_steps[i] + offset[i] + window_length[i], 18]
           writer.writerows(data_to_write.reshape(window_length[i], 1))
           f.close()

           f = open(fns[f_i].split('.')[0] + '_SpO2_' + states[f_i][i] + '.csv', 'w', newline='')
           writer = csv.writer(f, delimiter=';')
           data_to_write = data_ARB[i_steps[i] + offset[i]:i_steps[i] + offset[i] + window_length[i], 19]
           writer.writerows(data_to_write.reshape(window_length[i], 1))
           f.close()
       '''
