# Supplementary material for: Physiological assessment of the psychological flow state using wearable devices
Source: Sci Rep. 2025 Apr 7;15:11839. doi: 10.1038/s41598-025-95647-x (PMC11977251; doi:10.1038/s41598-025-95647-x)
Supplement: Supplementary file 1 — Supplementary Material 1 [file 41598_2025_95647_MOESM1_ESM.zip › Supplementary/hossz.py]

import csv
import numpy as np
import matplotlib.pyplot as plt
from scipy import fft

fns = ["BV_231208.csv",
       "BB_231027.csv",
       "HF_231204.csv",
       "HÉ_131205.csv",
       "JB_231204.csv",
       "JE_231026.csv",
       #"KS_231130.csv",
       #"KG_231124.csv",
       "KK_231204.csv",
       "LA_231206.csv",
       "MT_231218.csv",
       "MTAMÁS231218.csv",
       "PD_231215.csv",
       "RM0_231025.csv",
       "RR_231026.csv",
       "RM1_231027.csv",
       "RAZ_231205.csv",
       "RF_231130.csv",
       "RJ_231025.csv",
       "SZ_231218.csv",
       #"SZB_231129.csv",
       "SL_231027.csv",
       "SS_231027.csv",
       "SZM_231218.csv",
       #"TZ_231129.csv",
       "TE_231204.csv",
       "TA_231026.csv",
       "UI_231026.csv"
       ]
ARC_ID = 235
fs = 250
min_timespan_rest = np.zeros(len(fns))
min_timespan_tetris = np.zeros(len(fns))
i = 0

for fn in fns:
       data = np.loadtxt(fn, dtype=int, delimiter=';')

       # Separate data from the two devices
       i_ARC = np.where(data[:, 23] == ARC_ID, False, True)
       data_ARC = np.delete(data, i_ARC, axis=0)
       data_ARB = np.delete(data, ~i_ARC, axis=0)

       # Match the length of the two matrices
       L = data_ARC.shape[0]
       if data_ARB.shape[0] < L:
           L = data_ARB.shape[0]

       #plt.plot(data_ARC[:, 16])
       #plt.plot(data_ARB[:, 16])
       #plt.title(fn)
       #plt.show()

       # Remove transmission artifacts
       if fn == "2023-10-27 110728.csv":
              artifact_mask = np.where(np.abs(data_ARB[0:L, 16] - data_ARC[0:L, 16]) > 5000, True, False)
       else:
              artifact_mask = np.where(np.abs(data_ARB[0:L, 16] - data_ARC[0:L, 16]) > 50000, True, False)

       #plt.plot(artifact_mask * np.max(data_ARB[0:L, 16]))
       #plt.show()

       data_ARC = np.delete(data_ARC, np.concatenate((artifact_mask, np.zeros((data_ARC.shape[0] - artifact_mask.shape[0]), dtype=bool))), axis=0)
       data_ARB = np.delete(data_ARB, np.concatenate((artifact_mask, np.zeros((data_ARB.shape[0] - artifact_mask.shape[0]), dtype=bool))), axis=0)

       #plt.plot(data_ARC[:, 16])
       #plt.plot(data_ARB[:, 16])
       #plt.title(fn)
       #plt.show()

       L = data_ARC.shape[0]
       if data_ARB.shape[0] < L:
           L = data_ARB.shape[0]

       if fn == "2023-10-25 140357.csv":
              steps_ARC = np.where(data_ARC[1:L, 16] - data_ARC[0:L - 1, 16] > 15000, 1, 0)
              steps_ARB = np.where(data_ARB[1:L, 16] - data_ARB[0:L - 1, 16] > 15000, 1, 0)
       else:
              steps_ARC = np.where(data_ARC[1:L, 16] - data_ARC[0:L-1, 16] > 8000, 1, 0)
              steps_ARB = np.where(data_ARB[1:L, 16] - data_ARB[0:L-1, 16] > 8000, 1, 0)
       #plt.plot(data_ARC[1:L, 16] - data_ARC[0:L-1, 16])
       #plt.plot(data_ARB[1:L, 16] - data_ARB[0:L-1, 16])
       #plt.plot(steps_ARC)
       #plt.plot(steps_ARB)
       #plt.title(fn)
       #plt.show()

       i_steps_ARC = np.concatenate((np.zeros(1, dtype=int), np.where(steps_ARC == 1)[0], np.zeros(1, dtype=int)))
       i_steps_ARB = np.concatenate((np.zeros(1, dtype=int), np.where(steps_ARB == 1)[0], np.zeros(1, dtype=int)))
       i_steps_ARC[i_steps_ARC.shape[0]-1] = L
       i_steps_ARB[i_steps_ARB.shape[0]-1] = L
       timespans_ARC = i_steps_ARC[1:i_steps_ARC.shape[0]] - i_steps_ARC[0:i_steps_ARC.shape[0]-1]
       timespans_ARB = i_steps_ARB[1:i_steps_ARB.shape[0]] - i_steps_ARB[0:i_steps_ARB.shape[0]-1]
       print(fn)
       #print(i_steps_ARC)
       #print(i_steps_ARB)
       timespans_ARC = np.flip(np.sort(timespans_ARC))[0:5]
       timespans_ARB = np.flip(np.sort(timespans_ARB))[0:5]
       #print(timespans_ARC)
       #print(timespans_ARB)
       timespans = np.where(timespans_ARB < timespans_ARC, timespans_ARB, timespans_ARC)
       print(min(timespans[0:3]))
       print(min(timespans[3:5]))
       min_timespan_rest[i] = min(timespans[3:5])
       min_timespan_tetris[i] = min(timespans[0:3])
       i = i + 1
min_timespan_rest = np.min(min_timespan_rest)
min_timespan_tetris = np.min(min_timespan_tetris)
print("")
print(min_timespan_rest)
print(min_timespan_rest / fs)
print(min_timespan_tetris)
print(min_timespan_tetris / fs)
print(min_timespan_tetris / (fs * 60))
