# Supplementary material for: Physiological assessment of the psychological flow state using wearable devices
Source: Sci Rep. 2025 Apr 7;15:11839. doi: 10.1038/s41598-025-95647-x (PMC11977251; doi:10.1038/s41598-025-95647-x)
Supplement: Supplementary file 1 — Supplementary Material 1 [file 41598_2025_95647_MOESM1_ESM.zip › Supplementary/hrv.py]

import csv
import numpy as np
import matplotlib.pyplot as plt
import scipy

fns = ["BV_231208.csv",
       "BB_231027.csv",
       "HF_231204.csv",
       "HÉ_131205.csv",
       "JB_231204.csv",
       "JE_231026.csv",
       "KK_231204.csv",
       "LA_231206.csv",
       "MT0_231218.csv",
       "MT1_231218.csv",
       "PD_231215.csv",
       "RM0_231025.csv",
       "RR_231026.csv",
       "RM1_231027.csv",
       "RAZ_231205.csv",
       "RF_231130.csv",
       "RJ_231025.csv",
       "SZ_231218.csv",
       "SL_231027.csv",
       "SS_231027.csv",
       "SZM_231218.csv",
       "TE_231204.csv",
       "TA_231026.csv",
       "UI_231026.csv"
       ]

states = ['open_eye', 'closed_eye', 'boredom', 'flow', 'frustration']
sample_per_min = 15000
mins = 8

HR_avg = np.zeros((len(fns), 3, mins + 2), dtype=float)
HR_std = np.zeros((len(fns), 3, mins + 2), dtype=float)
SpO2_avg = np.zeros((len(fns), 3, mins + 2), dtype=float)
SpO2_std = np.zeros((len(fns), 3, mins + 2), dtype=float)

ACC_ARC_std = np.zeros((len(fns), 3, mins + 2), dtype=float)
Gyro_ARC_std = np.zeros((len(fns), 3, mins + 2), dtype=float)
ACC_ARB_std = np.zeros((len(fns), 3, mins + 2), dtype=float)
Gyro_ARB_std = np.zeros((len(fns), 3, mins + 2), dtype=float)

GSR_avg = np.zeros((len(fns), 3, mins + 2), dtype=float)
GSR_std = np.zeros((len(fns), 3, mins + 2), dtype=float)

for i in range(len(fns)):
    HR_open_eye = np.loadtxt(fns[i].split(".")[0] + "_HR_" + states[0] + ".csv", delimiter=';')
    HR_closed_eye = np.loadtxt(fns[i].split(".")[0] + "_HR_" + states[1] + ".csv", delimiter=';')
    HR_boredom = np.loadtxt(fns[i].split(".")[0] + "_HR_" + states[2] + ".csv", delimiter=';')
    HR_flow = np.loadtxt(fns[i].split(".")[0] + "_HR_" + states[3] + ".csv", delimiter=';')
    HR_frustration = np.loadtxt(fns[i].split(".")[0] + "_HR_" + states[4] + ".csv", delimiter=';')

    SpO2_open_eye = np.loadtxt(fns[i].split(".")[0] + "_SpO2_" + states[0] + ".csv", delimiter=';')
    SpO2_closed_eye = np.loadtxt(fns[i].split(".")[0] + "_SpO2_" + states[1] + ".csv", delimiter=';')
    SpO2_boredom = np.loadtxt(fns[i].split(".")[0] + "_SpO2_" + states[2] + ".csv", delimiter=';')
    SpO2_flow = np.loadtxt(fns[i].split(".")[0] + "_SpO2_" + states[3] + ".csv", delimiter=';')
    SpO2_frustration = np.loadtxt(fns[i].split(".")[0] + "_SpO2_" + states[4] + ".csv", delimiter=';')

    ACC_ARC_open_eye = np.loadtxt(fns[i].split(".")[0] + "_ACC_ARC_" + states[0] + ".csv", delimiter=';')
    ACC_ARC_closed_eye = np.loadtxt(fns[i].split(".")[0] + "_ACC_ARC_" + states[1] + ".csv", delimiter=';')
    ACC_ARC_boredom = np.loadtxt(fns[i].split(".")[0] + "_ACC_ARC_" + states[2] + ".csv", delimiter=';')
    ACC_ARC_flow = np.loadtxt(fns[i].split(".")[0] + "_ACC_ARC_" + states[3] + ".csv", delimiter=';')
    ACC_ARC_frustration = np.loadtxt(fns[i].split(".")[0] + "_ACC_ARC_" + states[4] + ".csv", delimiter=';')

    Gyro_ARC_open_eye = np.loadtxt(fns[i].split(".")[0] + "_Gyro_ARC_" + states[0] + ".csv", delimiter=';')
    Gyro_ARC_closed_eye = np.loadtxt(fns[i].split(".")[0] + "_Gyro_ARC_" + states[1] + ".csv", delimiter=';')
    Gyro_ARC_boredom = np.loadtxt(fns[i].split(".")[0] + "_Gyro_ARC_" + states[2] + ".csv", delimiter=';')
    Gyro_ARC_flow = np.loadtxt(fns[i].split(".")[0] + "_Gyro_ARC_" + states[3] + ".csv", delimiter=';')
    Gyro_ARC_frustration = np.loadtxt(fns[i].split(".")[0] + "_Gyro_ARC_" + states[4] + ".csv", delimiter=';')

    ACC_ARB_open_eye = np.loadtxt(fns[i].split(".")[0] + "_ACC_ARB_" + states[0] + ".csv", delimiter=';')
    ACC_ARB_closed_eye = np.loadtxt(fns[i].split(".")[0] + "_ACC_ARB_" + states[1] + ".csv", delimiter=';')
    ACC_ARB_boredom = np.loadtxt(fns[i].split(".")[0] + "_ACC_ARB_" + states[2] + ".csv", delimiter=';')
    ACC_ARB_flow = np.loadtxt(fns[i].split(".")[0] + "_ACC_ARB_" + states[3] + ".csv", delimiter=';')
    ACC_ARB_frustration = np.loadtxt(fns[i].split(".")[0] + "_ACC_ARB_" + states[4] + ".csv", delimiter=';')

    Gyro_ARB_open_eye = np.loadtxt(fns[i].split(".")[0] + "_Gyro_ARB_" + states[0] + ".csv", delimiter=';')
    Gyro_ARB_closed_eye = np.loadtxt(fns[i].split(".")[0] + "_Gyro_ARB_" + states[1] + ".csv", delimiter=';')
    Gyro_ARB_boredom = np.loadtxt(fns[i].split(".")[0] + "_Gyro_ARB_" + states[2] + ".csv", delimiter=';')
    Gyro_ARB_flow = np.loadtxt(fns[i].split(".")[0] + "_Gyro_ARB_" + states[3] + ".csv", delimiter=';')
    Gyro_ARB_frustration = np.loadtxt(fns[i].split(".")[0] + "_Gyro_ARB_" + states[4] + ".csv", delimiter=';')

    GSR_open_eye = np.loadtxt(fns[i].split(".")[0] + "_GSR_" + states[0] + ".csv", delimiter=';')
    GSR_closed_eye = np.loadtxt(fns[i].split(".")[0] + "_GSR_" + states[1] + ".csv", delimiter=';')
    GSR_boredom = np.loadtxt(fns[i].split(".")[0] + "_GSR_" + states[2] + ".csv", delimiter=';')
    GSR_flow = np.loadtxt(fns[i].split(".")[0] + "_GSR_" + states[3] + ".csv", delimiter=';')
    GSR_frustration = np.loadtxt(fns[i].split(".")[0] + "_GSR_" + states[4] + ".csv", delimiter=';')

    for j in range(3):
        HR_avg[i, j, 0] = HR_open_eye.mean()
        HR_avg[i, j, 1] = HR_closed_eye.mean()

        HR_std[i, j, 0] = HR_open_eye.std()
        HR_std[i, j, 1] = HR_closed_eye.std()

        SpO2_avg[i, j, 0] = SpO2_open_eye.mean()
        SpO2_avg[i, j, 1] = SpO2_closed_eye.mean()

        SpO2_std[i, j, 0] = SpO2_open_eye.std()
        SpO2_std[i, j, 1] = SpO2_closed_eye.std()

        ACC_ARC_std[i, j, 0] = np.std(np.sqrt(np.square(ACC_ARC_open_eye[:, 0]) + np.square(ACC_ARC_open_eye[:, 1]) + np.square(ACC_ARC_open_eye[:, 2])), axis=0)
        ACC_ARC_std[i, j, 1] = np.std(np.sqrt(np.square(ACC_ARC_closed_eye[:, 0]) + np.square(ACC_ARC_closed_eye[:, 1]) + np.square(ACC_ARC_closed_eye[:, 2])), axis=0)

        Gyro_ARC_std[i, j, 0] = np.std(np.sqrt(np.square(Gyro_ARC_open_eye[:, 0]) + np.square(Gyro_ARC_open_eye[:, 1]) + np.square(Gyro_ARC_open_eye[:, 2])), axis=0)
        Gyro_ARC_std[i, j, 1] = np.std(np.sqrt(np.square(Gyro_ARC_closed_eye[:, 0]) + np.square(Gyro_ARC_closed_eye[:, 1]) + np.square(Gyro_ARC_closed_eye[:, 2])), axis=0)

        ACC_ARB_std[i, j, 0] = np.std(np.sqrt(np.square(ACC_ARB_open_eye[:, 0]) + np.square(ACC_ARB_open_eye[:, 1]) + np.square(ACC_ARB_open_eye[:, 2])), axis=0)
        ACC_ARB_std[i, j, 1] = np.std(np.sqrt(np.square(ACC_ARB_closed_eye[:, 0]) + np.square(ACC_ARB_closed_eye[:, 1]) + np.square(ACC_ARB_closed_eye[:, 2])), axis=0)

        Gyro_ARB_std[i, j, 0] = np.std(np.sqrt(np.square(Gyro_ARB_open_eye[:, 0]) + np.square(Gyro_ARB_open_eye[:, 1]) + np.square(Gyro_ARB_open_eye[:, 2])), axis=0)
        Gyro_ARB_std[i, j, 1] = np.std(np.sqrt(np.square(Gyro_ARB_closed_eye[:, 0]) + np.square(Gyro_ARB_closed_eye[:, 1]) + np.square(Gyro_ARB_closed_eye[:, 2])), axis=0)

        GSR_avg[i, j, 0] = GSR_open_eye.mean()
        GSR_avg[i, j, 1] = GSR_closed_eye.mean()

        GSR_std[i, j, 0] = GSR_open_eye.std()
        GSR_std[i, j, 1] = GSR_closed_eye.std()

    for j in range(mins):
        HR_avg[i, 0, 2 + j] = HR_boredom[j * sample_per_min:(j + 1) * sample_per_min].mean()
        HR_avg[i, 1, 2 + j] = HR_flow[j * sample_per_min:(j + 1) * sample_per_min].mean()
        HR_avg[i, 2, 2 + j] = HR_frustration[j * sample_per_min:(j + 1) * sample_per_min].mean()

        HR_std[i, 0, 2 + j] = HR_boredom[j * sample_per_min:(j + 1) * sample_per_min].std()
        HR_std[i, 1, 2 + j] = HR_flow[j * sample_per_min:(j + 1) * sample_per_min].std()
        HR_std[i, 2, 2 + j] = HR_frustration[j * sample_per_min:(j + 1) * sample_per_min].std()

        SpO2_avg[i, 0, 2 + j] = SpO2_boredom[j * sample_per_min:(j + 1) * sample_per_min].mean()
        SpO2_avg[i, 1, 2 + j] = SpO2_flow[j * sample_per_min:(j + 1) * sample_per_min].mean()
        SpO2_avg[i, 2, 2 + j] = SpO2_frustration[j * sample_per_min:(j + 1) * sample_per_min].mean()

        SpO2_std[i, 0, 2 + j] = SpO2_boredom[j * sample_per_min:(j + 1) * sample_per_min].std()
        SpO2_std[i, 1, 2 + j] = SpO2_flow[j * sample_per_min:(j + 1) * sample_per_min].std()
        SpO2_std[i, 2, 2 + j] = SpO2_frustration[j * sample_per_min:(j + 1) * sample_per_min].std()

        ACC_ARC_tmp = ACC_ARC_boredom[j * sample_per_min:(j + 1) * sample_per_min]
        ACC_ARC_std[i, 0, 2 + j] = np.std(np.sqrt(np.square(ACC_ARC_tmp[:, 0]) + np.square(ACC_ARC_tmp[:, 1]) + np.square(ACC_ARC_tmp[:, 2])), axis=0)
        ACC_ARC_tmp = ACC_ARC_flow[j * sample_per_min:(j + 1) * sample_per_min]
        ACC_ARC_std[i, 1, 2 + j] = np.std(np.sqrt(np.square(ACC_ARC_tmp[:, 0]) + np.square(ACC_ARC_tmp[:, 1]) + np.square(ACC_ARC_tmp[:, 2])), axis=0)
        ACC_ARC_tmp = ACC_ARC_frustration[j * sample_per_min:(j + 1) * sample_per_min]
        ACC_ARC_std[i, 2, 2 + j] = np.std(np.sqrt(np.square(ACC_ARC_tmp[:, 0]) + np.square(ACC_ARC_tmp[:, 1]) + np.square(ACC_ARC_tmp[:, 2])), axis=0)

        Gyro_ARC_tmp = Gyro_ARC_boredom[j * sample_per_min:(j + 1) * sample_per_min]
        Gyro_ARC_std[i, 0, 2 + j] = np.std(np.sqrt(np.square(Gyro_ARC_tmp[:, 0]) + np.square(Gyro_ARC_tmp[:, 1]) + np.square(Gyro_ARC_tmp[:, 2])), axis=0)
        Gyro_ARC_tmp = Gyro_ARC_flow[j * sample_per_min:(j + 1) * sample_per_min]
        Gyro_ARC_std[i, 1, 2 + j] = np.std(np.sqrt(np.square(Gyro_ARC_tmp[:, 0]) + np.square(Gyro_ARC_tmp[:, 1]) + np.square(Gyro_ARC_tmp[:, 2])), axis=0)
        Gyro_ARC_tmp = Gyro_ARC_frustration[j * sample_per_min:(j + 1) * sample_per_min]
        Gyro_ARC_std[i, 2, 2 + j] = np.std(np.sqrt(np.square(Gyro_ARC_tmp[:, 0]) + np.square(Gyro_ARC_tmp[:, 1]) + np.square(Gyro_ARC_tmp[:, 2])), axis=0)

        ACC_ARB_tmp = ACC_ARB_boredom[j * sample_per_min:(j + 1) * sample_per_min]
        ACC_ARB_std[i, 0, 2 + j] = np.std(np.sqrt(np.square(ACC_ARB_tmp[:, 0]) + np.square(ACC_ARB_tmp[:, 1]) + np.square(ACC_ARB_tmp[:, 2])), axis=0)
        ACC_ARB_tmp = ACC_ARB_flow[j * sample_per_min:(j + 1) * sample_per_min]
        ACC_ARB_std[i, 1, 2 + j] = np.std(np.sqrt(np.square(ACC_ARB_tmp[:, 0]) + np.square(ACC_ARB_tmp[:, 1]) + np.square(ACC_ARB_tmp[:, 2])), axis=0)
        ACC_ARB_tmp = ACC_ARB_frustration[j * sample_per_min:(j + 1) * sample_per_min]
        ACC_ARB_std[i, 2, 2 + j] = np.std(np.sqrt(np.square(ACC_ARB_tmp[:, 0]) + np.square(ACC_ARB_tmp[:, 1]) + np.square(ACC_ARB_tmp[:, 2])), axis=0)

        Gyro_ARB_tmp = Gyro_ARB_boredom[j * sample_per_min:(j + 1) * sample_per_min]
        Gyro_ARB_std[i, 0, 2 + j] = np.std(np.sqrt(np.square(Gyro_ARB_tmp[:, 0]) + np.square(Gyro_ARB_tmp[:, 1]) + np.square(Gyro_ARB_tmp[:, 2])), axis=0)
        Gyro_ARB_tmp = Gyro_ARB_flow[j * sample_per_min:(j + 1) * sample_per_min]
        Gyro_ARB_std[i, 1, 2 + j] = np.std(np.sqrt(np.square(Gyro_ARB_tmp[:, 0]) + np.square(Gyro_ARB_tmp[:, 1]) + np.square(Gyro_ARB_tmp[:, 2])), axis=0)
        Gyro_ARB_tmp = Gyro_ARB_frustration[j * sample_per_min:(j + 1) * sample_per_min]
        Gyro_ARB_std[i, 2, 2 + j] = np.std(np.sqrt(np.square(Gyro_ARB_tmp[:, 0]) + np.square(Gyro_ARB_tmp[:, 1]) + np.square(Gyro_ARB_tmp[:, 2])), axis=0)

        GSR_avg[i, 0, 2 + j] = GSR_boredom[j * sample_per_min:(j + 1) * sample_per_min].mean()
        GSR_avg[i, 1, 2 + j] = GSR_flow[j * sample_per_min:(j + 1) * sample_per_min].mean()
        GSR_avg[i, 2, 2 + j] = GSR_frustration[j * sample_per_min:(j + 1) * sample_per_min].mean()

        GSR_std[i, 0, 2 + j] = GSR_boredom[j * sample_per_min:(j + 1) * sample_per_min].std()
        GSR_std[i, 1, 2 + j] = GSR_flow[j * sample_per_min:(j + 1) * sample_per_min].std()
        GSR_std[i, 2, 2 + j] = GSR_frustration[j * sample_per_min:(j + 1) * sample_per_min].std()

for i in range(3):
        f = open('ACC_ARC_std_' + states[2 + i] + '.csv', 'w', newline='')
        writer = csv.writer(f, delimiter=';')
        data_to_write = ACC_ARC_std[:, i, :]
        writer.writerows(data_to_write)
        f.close()

        f = open('Gyro_ARC_std_' + states[2 + i] + '.csv', 'w', newline='')
        writer = csv.writer(f, delimiter=';')
        data_to_write = Gyro_ARC_std[:, i, :]
        writer.writerows(data_to_write)
        f.close()

        f = open('ACC_ARB_std_' + states[2 + i] + '.csv', 'w', newline='')
        writer = csv.writer(f, delimiter=';')
        data_to_write = ACC_ARB_std[:, i, :]
        writer.writerows(data_to_write)
        f.close()

        f = open('Gyro_ARB_std_' + states[2 + i] + '.csv', 'w', newline='')
        writer = csv.writer(f, delimiter=';')
        data_to_write = Gyro_ARB_std[:, i, :]
        writer.writerows(data_to_write)
        f.close()

    # f = open('HR_avg_' + states[2 + i] + '.csv', 'w', newline='')
    # writer = csv.writer(f, delimiter=';')
    # data_to_write = HR_avg[:, i, :]
    # writer.writerows(data_to_write)
    # f.close()
    #
    # f = open('HR_std_' + states[2 + i] + '.csv', 'w', newline='')
    # writer = csv.writer(f, delimiter=';')
    # data_to_write = HR_std[:, i, :]
    # writer.writerows(data_to_write)
    # f.close()
    #
    # f = open('SpO2_avg_' + states[2 + i] + '.csv', 'w', newline='')
    # writer = csv.writer(f, delimiter=';')
    # data_to_write = SpO2_avg[:, i, :]
    # writer.writerows(data_to_write)
    # f.close()
    #
    # f = open('SpO2_std_' + states[2 + i] + '.csv', 'w', newline='')
    # writer = csv.writer(f, delimiter=';')
    # data_to_write = SpO2_std[:, i, :]
    # writer.writerows(data_to_write)
    # f.close()

    # f = open('GSR_avg_' + states[2 + i] + '.csv', 'w', newline='')
    # writer = csv.writer(f, delimiter=';')
    # data_to_write = GSR_avg[:, i, :]
    # writer.writerows(data_to_write)
    # f.close()
    #
    # f = open('GSR_std_' + states[2 + i] + '.csv', 'w', newline='')
    # writer = csv.writer(f, delimiter=';')
    # data_to_write = GSR_std[:, i, :]
    # writer.writerows(data_to_write)
    # f.close()

for i in range(len(fns)):
    fig, axs = plt.subplots(2, 2)
#    fig, (ax1, ax2) = plt.subplots(1, 2)
    for j in range(3):
#        ax1.plot(GSR_avg[i, j, :])
#        ax2.plot(GSR_std[i, j, :])
#         # axs[0, 0].plot(HR_avg[i, j, :])
#         # axs[1, 0].plot(HR_std[i, j, :])
#         # axs[0, 1].plot(SpO2_avg[i, j, :])
#         # axs[1, 1].plot(SpO2_std[i, j, :])
        axs[0, 0].plot(ACC_ARC_std[i, j, :])
        axs[1, 0].plot(Gyro_ARC_std[i, j, :])
        axs[0, 1].plot(ACC_ARB_std[i, j, :])
        axs[1, 1].plot(Gyro_ARB_std[i, j, :])
    plt.title(fns[i].split(".")[0])
    plt.show()
