# Supplementary material for: Physiological assessment of the psychological flow state using wearable devices
Source: Sci Rep. 2025 Apr 7;15:11839. doi: 10.1038/s41598-025-95647-x (PMC11977251; doi:10.1038/s41598-025-95647-x)
Supplement: Supplementary file 1 — Supplementary Material 1 [file 41598_2025_95647_MOESM1_ESM.zip › Supplementary/results_other_vars.xlsx]

## Sheet: Munka1
variables (difference)	One-sample Sign-Test						Wilcoxon signed rank exact test			One Sample t-test							One Sample t-test (outliers removed)
	statistic (s)	CI_95% (low)	CI_95% (high)	estimate (median)	p-value		statistic (V)	p-value		statistic (t)	df	CI_95% (low)	CI_95% (high)	estimate (mean)	p-value		statistic (t)	df	CI_95% (low)	CI_95% (high)	estimate (mean)	p-value
Acc_std_boredom - Acc_std_flow	21	115.591	546.558	214.886	0.0003		271	0.0002		3.552	23	192.537	729.565	461.051	0.0017		3.3637	21	125.771	533.141	329.456	0.0029
Acc_std_SD_boredom - Acc_std_SD_flow	14	-1.7753	90.7227	38.9384	0.2863		187	0.0501		1.8607	21	-12.1343	218.417	103.141	0.0768		1.3421	19	-20.3478	93.08	36.3661	0.1954
Acc_std_flow - Acc_std_frustration	6	-161.163	-15.7366	-81.4431	0.0227		66	0.015		-2.0652	23	-355.13	0.2948	-177.418	0.0504		-2.5375	21	-259.171	-25.7005	-142.436	0.0192
Acc_std_SD_flow - Acc_std_SD_frustration	4	-180.172	-19.1854	-61.1011	0.0015		39	0.0008		-2.4453	23	-225.405	-18.8098	-122.108	0.0225		-4.2572	21	-165.644	-56.922	-111.283	0.0004
Acc_std_boredom - Acc_std_frustration	16	-39.1255	379.988	56.725	0.1516		212	0.0787		2.4025	23	39.4088	527.857	283.633	0.0248		1.8302	21	-22.111	346.618	162.253	0.0815
Acc_std_SD_boredom - Acc_std_SD_frustration	11	-180.613	81.8567	-0.4778	1		120	0.8486		-0.2709	21	-176.129	135.528	-20.3003	0.7891		-0.2074	19	-109.434	89.7023	-9.866	0.8379
GSR_boredom - GSR_flow	9	-6.3504	2.8784	-0.73	1		75	0.4413		-1.1225	18	-7.6366	2.3181	-2.6593	0.2764		-1.4265	16	-6.7728	1.3243	-2.7243	0.1729
GSR_SD_boredom - GSR_SD_flow	9	-43.8508	53.0377	-14.3795	1		94	0.9843		-1.0954	18	-187.711	59.0535	-64.3289	0.2878		0.5172	16	-34.4323	56.6545	11.1111	0.6121
GSR_flow - GSR_frustration	12	-3.8203	14.1768	1.033	0.3593		124	0.2579		1.2703	18	-8.6038	34.9205	13.1583	0.2202		1.4233	16	-2.0581	10.4679	4.2049	0.1739
GSR_SD_flow - GSR_SD_frustration	7	-93.9854	20.2822	-58.6022	0.3593		67	0.2753		-0.6591	18	-108.615	56.7401	-25.9376	0.5182		-1.0812	16	-93.2394	30.2558	-31.4918	0.2956
GSR_boredom - GSR_frustration	16	0.3943	6.7866	3.5759	0.0118		159	0.0441		1.3185	19	-6.8259	30.0667	11.6204	0.203		1.8809	17	-0.5753	10.0301	4.7274	0.0772
GSR_SD_boredom - GSR_SD_frustration	8	-72.0181	6.4187	-23.4947	0.5034		67	0.165		-1.3258	19	-230.45	51.7144	-89.368	0.2006		-1.6908	17	-87.5153	9.6497	-38.9328	0.1091
Gyro_std_boredom - Gyro_std_flow	20	76.6604	571.06	354.452	0.0015		265	0.0005		3.3352	23	184.116	785.538	484.827	0.0029		4.3119	21	218.447	625.461	421.954	0.0003
Gyro_std_SD_boredom - Gyro_std_SD_flow	15	-1.1389	82.3257	40.0178	0.1338		201	0.0141		2.4377	21	14.324	180.712	97.5181	0.0238		2.1094	19	0.3718	95.3546	47.8632	0.0484
Gyro_std_flow - Gyro_std_frustration	5	-475.48	-60.7234	-198.128	0.0066		30	0.0002		-3.6156	23	-522.158	-142.105	-332.132	0.0015		-3.7411	21	-352.009	-100.479	-226.244	0.0012
Gyro_std_SD_flow - Gyro_std_SD_frustration	1	-86.4009	-14.7916	-43.4246	0		16	0.0001		-3.4515	21	-106.587	-26.4367	-66.5119	0.0024		-5.0703	19	-85.5473	-35.5557	-60.5515	0.0001
Gyro_std_boredom - Gyro_std_frustration	14	-65.1752	362.578	83.5739	0.5413		187	0.3029		0.9753	23	-171.187	476.578	152.696	0.3396		1.07	21	-124.821	389.39	132.285	0.2968
Gyro_std_SD_boredom - Gyro_std_SD_frustration	11	-66.8055	63.4543	-5.6038	1		128	0.9746		0.8104	21	-48.5584	110.571	31.0062	0.4268		-0.5192	19	-65.2378	39.3058	-12.966	0.6096
HR_boredom - HR_flow	13	-0.9091	2.9819	0.9194	0.3833		151	0.229		0.4371	20	-1.7117	2.6192	0.4537	0.6667		2.6464	18	0.349	3.0373	1.6931	0.0164
HR_SD_boredom - HR_SD_flow	14	-4.3203	31.266	8.6695	0.1892		168	0.0701		2.1173	20	0.3054	40.9339	20.6196	0.047		1.4142	18	-4.9872	25.5264	10.2696	0.1744
HR_flow - HR_frustration	6	-4.1455	0.7236	-3.0293	0.1153		57	0.0759		-1.8245	19	-4.3449	0.2978	-2.0235	0.0838		-2.3323	17	-3.666	-0.1836	-1.9248	0.0322
HR_SD_flow - HR_SD_frustration	3	-39.6596	-7.6258	-18.8743	0.0026		16	0.0003		-4.0565	19	-41.0338	-13.1018	-27.0678	0.0007		-4.9285	17	-38.6103	-15.4626	-27.0365	0.0001
HR_boredom - HR_frustration	8	-4.7079	0.843	-1.1399	0.2863		74	0.0917		-1.8453	21	-5.4841	0.3274	-2.5783	0.0791		-2.3463	19	-4.5888	-0.2618	-2.4253	0.03
HR_SD_boredom - HR_SD_frustration	7	-17.719	6.8605	-7.4239	0.1338		100	0.406		-0.2857	21	-22.8507	17.3303	-2.7602	0.7779		-0.2714	19	-18.1753	14.0024	-2.0865	0.789
SPO2_boredom - SPO2_flow	8	-2.6909	0.9453	-1.5299	0.3833		63	0.0701		-1.9845	20	-2.7755	0.0692	-1.3532	0.0611		-1.2694	18	-1.7599	0.4342	-0.6629	0.2205
SPO2_SD_boredom - SPO2_SD_flow	12	-18.0004	31.7889	2.3443	0.6636		138	0.4524		1.0471	20	-18.3199	55.2493	18.4647	0.3076		-0.1984	18	-25.3716	20.9924	-2.1896	0.8449
SPO2_flow - SPO2_frustration	10	-0.6899	1.3254	-0.1027	1		114	0.7562		1.0518	19	-0.5114	1.5444	0.5165	0.3061		1.1797	17	-0.3877	1.3712	0.4918	0.2544
SPO2_SD_flow - SPO2_SD_frustration	11	-6.8613	17.6053	5.2923	0.8238		121	0.5706		-0.9579	19	-78.138	29.0719	-24.5331	0.3501		1.0184	17	-7.4408	21.326	6.9426	0.3228
SPO2_boredom - SPO2_frustration	11	-1.746	1.1029	-0.0523	1		111	0.6327		-0.5824	21	-1.9319	1.0866	-0.4227	0.5665		-0.8261	19	-1.5718	0.6822	-0.4448	0.419
SPO2_SD_boredom - SPO2_SD_frustration	9	-41.1556	32.5759	-10.0588	0.5235		108	0.5661		-0.6271	21	-45.7512	24.5508	-10.6002	0.5373		-0.7224	19	-34.9797	17.0288	-8.9754	0.4788

## Sheet: Munka2
Acc_std_boredom - Acc_std_flow	21	115.591	546.558	214.886	0.0003		271	0.0002		3.552	23	192.537	729.565	461.051	0.0017		3.3637	21	125.771	533.141	329.456	0.0029
Acc_std_SD_boredom - Acc_std_SD_flow	14	-1.7753	90.7227	38.9384	0.2863		187	0.0501		1.8607	21	-12.1343	218.417	103.141	0.0768		1.3421	19	-20.3478	93.08	36.3661	0.1954
Acc_std_flow - Acc_std_frustration	6	-161.163	-15.7366	-81.4431	0.0227		66	0.015		-2.0652	23	-355.13	0.2948	-177.418	0.0504		-2.5375	21	-259.171	-25.7005	-142.436	0.0192
Acc_std_SD_flow - Acc_std_SD_frustration	4	-180.172	-19.1854	-61.1011	0.0015		39	0.0008		-2.4453	23	-225.405	-18.8098	-122.108	0.0225		-4.2572	21	-165.644	-56.922	-111.283	0.0004
Acc_std_boredom - Acc_std_frustration	16	-39.1255	379.988	56.725	0.1516		212	0.0787		2.4025	23	39.4088	527.857	283.633	0.0248		1.8302	21	-22.111	346.618	162.253	0.0815
Acc_std_SD_boredom - Acc_std_SD_frustration	11	-180.613	81.8567	-0.4778	1		120	0.8486		-0.2709	21	-176.129	135.528	-20.3003	0.7891		-0.2074	19	-109.434	89.7023	-9.866	0.8379
GSR_boredom - GSR_flow	9	-6.3504	2.8784	-0.73	1		75	0.4413		-1.1225	18	-7.6366	2.3181	-2.6593	0.2764		-1.4265	16	-6.7728	1.3243	-2.7243	0.1729
GSR_SD_boredom - GSR_SD_flow	9	-43.8508	53.0377	-14.3795	1		94	0.9843		-1.0954	18	-187.711	59.0535	-64.3289	0.2878		0.5172	16	-34.4323	56.6545	11.1111	0.6121
GSR_flow - GSR_frustration	12	-3.8203	14.1768	1.033	0.3593		124	0.2579		1.2703	18	-8.6038	34.9205	13.1583	0.2202		1.4233	16	-2.0581	10.4679	4.2049	0.1739
GSR_SD_flow - GSR_SD_frustration	7	-93.9854	20.2822	-58.6022	0.3593		67	0.2753		-0.6591	18	-108.615	56.7401	-25.9376	0.5182		-1.0812	16	-93.2394	30.2558	-31.4918	0.2956
GSR_boredom - GSR_frustration	16	0.3943	6.7866	3.5759	0.0118		159	0.0441		1.3185	19	-6.8259	30.0667	11.6204	0.203		1.8809	17	-0.5753	10.0301	4.7274	0.0772
GSR_SD_boredom - GSR_SD_frustration	8	-72.0181	6.4187	-23.4947	0.5034		67	0.165		-1.3258	19	-230.45	51.7144	-89.368	0.2006		-1.6908	17	-87.5153	9.6497	-38.9328	0.1091
Gyro_std_boredom - Gyro_std_flow	20	76.6604	571.06	354.452	0.0015		265	0.0005		3.3352	23	184.116	785.538	484.827	0.0029		4.3119	21	218.447	625.461	421.954	0.0003
Gyro_std_SD_boredom - Gyro_std_SD_flow	15	-1.1389	82.3257	40.0178	0.1338		201	0.0141		2.4377	21	14.324	180.712	97.5181	0.0238		2.1094	19	0.3718	95.3546	47.8632	0.0484
Gyro_std_flow - Gyro_std_frustration	5	-475.48	-60.7234	-198.128	0.0066		30	0.0002		-3.6156	23	-522.158	-142.105	-332.132	0.0015		-3.7411	21	-352.009	-100.479	-226.244	0.0012
Gyro_std_SD_flow - Gyro_std_SD_frustration	1	-86.4009	-14.7916	-43.4246	0		16	0.0001		-3.4515	21	-106.587	-26.4367	-66.5119	0.0024		-5.0703	19	-85.5473	-35.5557	-60.5515	0.0001
Gyro_std_boredom - Gyro_std_frustration	14	-65.1752	362.578	83.5739	0.5413		187	0.3029		0.9753	23	-171.187	476.578	152.696	0.3396		1.07	21	-124.821	389.39	132.285	0.2968
Gyro_std_SD_boredom - Gyro_std_SD_frustration	11	-66.8055	63.4543	-5.6038	1		128	0.9746		0.8104	21	-48.5584	110.571	31.0062	0.4268		-0.5192	19	-65.2378	39.3058	-12.966	0.6096
HR_boredom - HR_flow	13	-0.9091	2.9819	0.9194	0.3833		151	0.229		0.4371	20	-1.7117	2.6192	0.4537	0.6667		2.6464	18	0.349	3.0373	1.6931	0.0164
HR_SD_boredom - HR_SD_flow	14	-4.3203	31.266	8.6695	0.1892		168	0.0701		2.1173	20	0.3054	40.9339	20.6196	0.047		1.4142	18	-4.9872	25.5264	10.2696	0.1744
HR_flow - HR_frustration	6	-4.1455	0.7236	-3.0293	0.1153		57	0.0759		-1.8245	19	-4.3449	0.2978	-2.0235	0.0838		-2.3323	17	-3.666	-0.1836	-1.9248	0.0322
HR_SD_flow - HR_SD_frustration	3	-39.6596	-7.6258	-18.8743	0.0026		16	0.0003		-4.0565	19	-41.0338	-13.1018	-27.0678	0.0007		-4.9285	17	-38.6103	-15.4626	-27.0365	0.0001
HR_boredom - HR_frustration	8	-4.7079	0.843	-1.1399	0.2863		74	0.0917		-1.8453	21	-5.4841	0.3274	-2.5783	0.0791		-2.3463	19	-4.5888	-0.2618	-2.4253	0.03
HR_SD_boredom - HR_SD_frustration	7	-17.719	6.8605	-7.4239	0.1338		100	0.406		-0.2857	21	-22.8507	17.3303	-2.7602	0.7779		-0.2714	19	-18.1753	14.0024	-2.0865	0.789
SPO2_boredom - SPO2_flow	8	-2.6909	0.9453	-1.5299	0.3833		63	0.0701		-1.9845	20	-2.7755	0.0692	-1.3532	0.0611		-1.2694	18	-1.7599	0.4342	-0.6629	0.2205
SPO2_SD_boredom - SPO2_SD_flow	12	-18.0004	31.7889	2.3443	0.6636		138	0.4524		1.0471	20	-18.3199	55.2493	18.4647	0.3076		-0.1984	18	-25.3716	20.9924	-2.1896	0.8449
SPO2_flow - SPO2_frustration	10	-0.6899	1.3254	-0.1027	1		114	0.7562		1.0518	19	-0.5114	1.5444	0.5165	0.3061		1.1797	17	-0.3877	1.3712	0.4918	0.2544
SPO2_SD_flow - SPO2_SD_frustration	11	-6.8613	17.6053	5.2923	0.8238		121	0.5706		-0.9579	19	-78.138	29.0719	-24.5331	0.3501		1.0184	17	-7.4408	21.326	6.9426	0.3228
SPO2_boredom - SPO2_frustration	11	-1.746	1.1029	-0.0523	1		111	0.6327		-0.5824	21	-1.9319	1.0866	-0.4227	0.5665		-0.8261	19	-1.5718	0.6822	-0.4448	0.419
SPO2_SD_boredom - SPO2_SD_frustration	9	-41.1556	32.5759	-10.0588	0.5235		108	0.5661		-0.6271	21	-45.7512	24.5508	-10.6002	0.5373		-0.7224	19	-34.9797	17.0288	-8.9754	0.4788

## Sheet: Munka3
		statistic (t)	df	CI95%, low	CI95%, high	estimate (mean)	p-value
Acc_std_boredom - Acc_std_flow	Boredom-flow, ACC, ARC	3.3637	21	125.771	533.141	329.456	0.0029
Acc_std_flow - Acc_std_frustration	Flow-frustration, ACC, ARC	-2.5375	21	-259.171	-25.7005	-142.436	0.0192
Acc_std_SD_flow - Acc_std_SD_frustration	Flow-frustration, ACC, ARB	-4.2572	21	-165.644	-56.922	-111.283	0.0004
Gyro_std_boredom - Gyro_std_flow	Boredom-flow, AV, ARC	4.3119	21	218.447	625.461	421.954	0.0003
Gyro_std_SD_boredom - Gyro_std_SD_flow	Boredom-flow, AV, ARB	2.1094	19	0.3718	95.3546	47.8632	0.0484
Gyro_std_flow - Gyro_std_frustration	Flow-frustration, AV, ARC	-3.7411	21	-352.009	-100.479	-226.244	0.0012
Gyro_std_SD_flow - Gyro_std_SD_frustration	Flow-frustration, AV, ARB	-5.0703	19	-85.5473	-35.5557	-60.5515	0.0001
		statistic (t)	df	CI95%, low	CI95%, high	estimate (mean)	p-value
HR_boredom - HR_flow	Boredom-flow, HR AVG	2.6464	18	0.349	3.0373	1.6931	0.0164
HR_flow - HR_frustration	Flow-frustration, HR AVG	-2.3323	17	-3.666	-0.1836	-1.9248	0.0322
HR_SD_flow - HR_SD_frustration	Flow-frustration, HR SD	-4.9285	17	-38.6103	-15.4626	-27.0365	0.0001
HR_boredom - HR_frustration	Boredom-frustration, HR AVG	-2.3463	19	-4.5888	-0.2618	-2.4253	0.03
